# Supplementary material for: A single microRNA miR-195 rescues the arrested B cell development induced by EBF1 deficiency
Source: eLife. 2026 Feb 6;13:RP101510. doi: 10.7554/eLife.101510 (PMC12880805; doi:10.7554/eLife.101510)
Supplement: Figure 4—source data 1. [file elife-101510-fig4-data1.zip]

Archive with 5 entries (4 files):
- Figure4-source data 1/
- Figure4-source data 1/.DS_Store
- __MACOSX/Figure4-source data 1/._.DS_Store
- Figure4-source data 1/Figure4-source data 1.pdf
- __MACOSX/Figure4-source data 1/._Figure4-source data 1.pdf
