# Supplementary material for: A single microRNA miR-195 rescues the arrested B cell development induced by EBF1 deficiency
Source: eLife. 2026 Feb 6;13:RP101510. doi: 10.7554/eLife.101510 (PMC12880805; doi:10.7554/eLife.101510)
Supplement: Figure 4—source data 2. [file elife-101510-fig4-data2.zip]

Archive with 13 entries (12 files):
- Figure4-source data 2/
- Figure4-source data 2/pFOXO1_memb.tif
- __MACOSX/Figure4-source data 2/._pFOXO1_memb.tif
- Figure4-source data 2/GAPDH_chemilumi.tif
- __MACOSX/Figure4-source data 2/._GAPDH_chemilumi.tif
- Figure4-source data 2/FOXO1_memb.tif
- __MACOSX/Figure4-source data 2/._FOXO1_memb.tif
- Figure4-source data 2/pFOXO1_chemilumi.tif
- __MACOSX/Figure4-source data 2/._pFOXO1_chemilumi.tif
- Figure4-source data 2/FOXO1_chemilumi.tif
- __MACOSX/Figure4-source data 2/._FOXO1_chemilumi.tif
- Figure4-source data 2/GAPDH_memb.tif
- __MACOSX/Figure4-source data 2/._GAPDH_memb.tif
