# Supplementary material for: A single microRNA miR-195 rescues the arrested B cell development induced by EBF1 deficiency
Source: eLife. 2026 Feb 6;13:RP101510. doi: 10.7554/eLife.101510 (PMC12880805; doi:10.7554/eLife.101510)
Supplement: Figure 4—figure supplement 1—source data 2. [file elife-101510-fig4-figsupp1-data2.zip]

Archive with 27 entries (26 files):
- Figure4-figure supplement 1-source data 2/
- Figure4-figure supplement 1-source data 2/PAX5_merge.Tif
- __MACOSX/Figure4-figure supplement 1-source data 2/._PAX5_merge.Tif
- Figure4-figure supplement 1-source data 2/b-actin for ERG_chemilumi.Tif
- __MACOSX/Figure4-figure supplement 1-source data 2/._b-actin for ERG_chemilumi.Tif
- Figure4-figure supplement 1-source data 2/ERG_chemilumi.Tif
- __MACOSX/Figure4-figure supplement 1-source data 2/._ERG_chemilumi.Tif
- Figure4-figure supplement 1-source data 2/.DS_Store
- __MACOSX/Figure4-figure supplement 1-source data 2/._.DS_Store
- Figure4-figure supplement 1-source data 2/PAX5_chemilumi.Tif
- __MACOSX/Figure4-figure supplement 1-source data 2/._PAX5_chemilumi.Tif
- Figure4-figure supplement 1-source data 2/b-actin for ERG_merge.Tif
- __MACOSX/Figure4-figure supplement 1-source data 2/._b-actin for ERG_merge.Tif
- Figure4-figure supplement 1-source data 2/ERG_merge.Tif
- __MACOSX/Figure4-figure supplement 1-source data 2/._ERG_merge.Tif
- Figure4-figure supplement 1-source data 2/b-actin for PAX5_merge.Tif
- __MACOSX/Figure4-figure supplement 1-source data 2/._b-actin for PAX5_merge.Tif
- Figure4-figure supplement 1-source data 2/PAX5_memb.Tif
- __MACOSX/Figure4-figure supplement 1-source data 2/._PAX5_memb.Tif
- Figure4-figure supplement 1-source data 2/b-actin for PAX5_memb.Tif
- __MACOSX/Figure4-figure supplement 1-source data 2/._b-actin for PAX5_memb.Tif
- Figure4-figure supplement 1-source data 2/b-actin for PAX5_chemilumi.Tif
- __MACOSX/Figure4-figure supplement 1-source data 2/._b-actin for PAX5_chemilumi.Tif
- Figure4-figure supplement 1-source data 2/ERG_memb.Tif
- __MACOSX/Figure4-figure supplement 1-source data 2/._ERG_memb.Tif
- Figure4-figure supplement 1-source data 2/b-actin for ERG_memb.Tif
- __MACOSX/Figure4-figure supplement 1-source data 2/._b-actin for ERG_memb.Tif
