# Supplementary material for: A single microRNA miR-195 rescues the arrested B cell development induced by EBF1 deficiency
Source: eLife. 2026 Feb 6;13:RP101510. doi: 10.7554/eLife.101510 (PMC12880805; doi:10.7554/eLife.101510)
Supplement: Supplementary file 1. [file elife-101510-supp1.zip › Supplementary file 1.odt]

Supplementary File 1. Lists of high-p-value pathways detected by means of targetome analysis of human Mir195 with target scan and starBase in the KEGG pathway. 

Term
Count
P-Value
Benjamini
Neurotrophin signaling pathway
38
2.20E-08
6.20E-06
MAPK signaling pathway
62
4.20E-08
5.80E-06
Insulin signaling pathway
40
1.30E-07
1.20E-05
mTOR signaling pathway
23
3.10E-07
2.20E-05
Renal cell carcinoma
24
7.20E-07
4.00E-05
Acute myeloid leukemia
21
3.20E-06
1.50E-04
RNA transport
42
8.00E-06
3.20E-04
AMPK signaling pathway
33
1.00E-05
3.50E-04
Proteoglycans in cancer
46
1.50E-05
4.50E-04
HTLV-I infection
55
1.50E-05
4.30E-04
Pathways in cancer
76
1.60E-05
4.10E-04
PI3K-Akt signaling pathway
68
2.60E-05
6.00E-04
Signaling pathways regulating pluripotency of stem cells
35
3.10E-05
6.70E-04
Prostate cancer
25
6.50E-05
1.30E-03
Endocytosis
53
8.00E-05
1.50E-03
Insulin resistance
28
1.20E-04
2.10E-03
Focal adhesion
44
1.50E-04
2.40E-03
TNF signaling pathway
27
2.20E-04
3.40E-03
Regulation of actin cytoskeleton
44
2.50E-04
3.70E-03
Oocyte meiosis
27
3.60E-04
4.90E-03
Phosphatidylinositol signaling system
25
3.90E-04
5.20E-03
Progesterone-mediated oocyte maturation
23
4.20E-04
5.30E-03
Pancreatic cancer
19
4.20E-04
5.10E-03
Lysosome
28
8.50E-04
9.80E-03
FoxO signaling pathway
30
9.30E-04
1.00E-02
HIF-1 signaling pathway
24
9.70E-04
1.00E-02
Adherens junction
19
1.30E-03
1.40E-02
Ubiquitin mediated proteolysis
30
1.30E-03
1.30E-02
Wnt signaling pathway
30
1.50E-03
1.40E-02
Hippo signaling pathway
32
1.60E-03
1.50E-02
Epstein-Barr virus infection
38
1.60E-03
1.40E-02
Non-small cell lung cancer
16
1.80E-03
1.60E-02
mRNA surveillance pathway
22
2.00E-03
1.70E-02
Ras signaling pathway
43
2.10E-03
1.70E-02
Cell cycle
27
2.70E-03
2.10E-02
Shigellosis
17
2.80E-03
2.20E-02
Hepatitis B
30
3.30E-03
2.50E-02
Choline metabolism in cancer
23
3.40E-03
2.50E-02
Prolactin signaling pathway
18
3.40E-03
2.40E-02
Chronic myeloid leukemia
18
4.00E-03
2.80E-02
Small cell lung cancer
20
4.60E-03
3.10E-02
