# Supplementary material for: A single microRNA miR-195 rescues the arrested B cell development induced by EBF1 deficiency
Source: eLife. 2026 Feb 6;13:RP101510. doi: 10.7554/eLife.101510 (PMC12880805; doi:10.7554/eLife.101510)
Supplement: Supplementary file 2. [file elife-101510-supp2.zip › Supplementary file 2.odt]

Supplementary File 2. Lists of high-p-value pathways detected by means of targetome analysis of murine Mir195 with target scan and starBase in the KEGG pathway.

Term
Count
P-Value
Benjamini
Insulin signaling pathway
18
5.60E-06
1.40E-03
Protein processing in endoplasmic reticulum
19
1.70E-05
2.10E-03
Focal adhesion
21
2.80E-05
2.30E-03
Pancreatic cancer
11
6.70E-05
4.10E-03
PI3K-Akt signaling pathway
28
6.90E-05
3.40E-03
Neurotrophin signaling pathway
15
7.20E-05
2.90E-03
Cell cycle
15
8.60E-05
3.00E-03
Toxoplasmosis
14
1.30E-04
3.90E-03
TGF-beta signaling pathway
12
1.50E-04
4.00E-03
Prostate cancer
12
2.00E-04
4.90E-03
Signaling pathways regulating pluripotency of stem cells
15
2.70E-04
6.00E-03
Colorectal cancer
10
3.10E-04
6.30E-03
Renal cell carcinoma
10
4.40E-04
8.30E-03
Phosphatidylinositol signaling system
12
4.70E-04
8.20E-03
Pathways in cancer
28
5.30E-04
8.50E-03
HTLV-I infection
22
5.80E-04
8.80E-03
Small cell lung cancer
11
5.80E-04
8.30E-03
FoxO signaling pathway
14
6.90E-04
9.30E-03
Progesterone-mediated oocyte maturation
11
7.70E-04
9.80E-03
Prolactin signaling pathway
10
8.40E-04
1.00E-02
Hepatitis B
14
1.50E-03
1.80E-02
Endometrial cancer
8
1.90E-03
2.10E-02
Hippo signaling pathway
14
2.10E-03
2.20E-02
Measles
13
2.50E-03
2.50E-02
Hepatitis C
13
2.50E-03
2.50E-02
Non-small cell lung cancer
8
2.90E-03
2.80E-02
HIF-1 signaling pathway
11
3.00E-03
2.80E-02
Chronic myeloid leukemia
9
3.20E-03
2.80E-02
Regulation of lipolysis in adipocytes
8
3.20E-03
2.80E-02
Ubiquitin mediated proteolysis
13
3.50E-03
2.90E-02
Sphingolipid signaling pathway
12
3.60E-03
2.90E-02
AMPK signaling pathway
12
4.30E-03
3.30E-02
Epstein-Barr virus infection
16
7.30E-03
5.40E-02
Acute myeloid leukemia
7
1.20E-02
8.60E-02
Oocyte meiosis
10
1.30E-02
9.20E-02
Endocytosis
18
1.50E-02
1.00E-01
Rap1 signaling pathway
15
1.60E-02
1.00E-01
