# Supplementary material for: A single microRNA miR-195 rescues the arrested B cell development induced by EBF1 deficiency
Source: eLife. 2026 Feb 6;13:RP101510. doi: 10.7554/eLife.101510 (PMC12880805; doi:10.7554/eLife.101510)
Supplement: Supplementary file 5. [file elife-101510-supp5.zip]

Archive with 1 entries (1 files):
- Supplementary file 5.ods
