# Supplementary material for: A single microRNA miR-195 rescues the arrested B cell development induced by EBF1 deficiency
Source: eLife. 2026 Feb 6;13:RP101510. doi: 10.7554/eLife.101510 (PMC12880805; doi:10.7554/eLife.101510)
Supplement: Supplementary file 5. [file elife-101510-supp5.zip › Supplementary file 5.ods]

## Sheet: Sheet1
name	geneName	targetScanSites	picTarSites	RNA22Sites	PITASites	miRandaSites	CancerNum
mmu-miR-195a-5p	Chordc1	1[1,1]	0[0,0]	0[0,0]	1[1,1]	1[1,1]	-1
mmu-miR-195a-5p	Drctnnb1a	0[0,0]	0[0,0]	0[0,0]	1[1,1]	0[0,0]	-1
mmu-miR-195a-5p	Ccng1	0[0,0]	0[0,0]	0[0,0]	0[0,0]	1[1,2]	-1
mmu-miR-195a-5p	Tmtc2	0[0,0]	0[0,0]	0[0,0]	1[1,3]	1[1,3]	-1
mmu-miR-195a-5p	Ncapg2	0[0,0]	0[0,0]	0[0,0]	0[0,0]	2[1,2]	-1
mmu-miR-195a-5p	Slc25a37	1[1,1]	0[0,0]	1[1,1]	0[0,0]	1[1,1]	-1
mmu-miR-195a-5p	Pgm2	0[0,0]	0[0,0]	0[0,0]	0[0,0]	1[1,1]	-1
mmu-miR-195a-5p	Tsc22d3	0[0,0]	0[0,0]	0[0,0]	1[1,1]	1[1,1]	-1
mmu-miR-195a-5p	Pnrc1	0[0,0]	0[0,0]	1[1,1]	0[0,0]	0[0,0]	-1
mmu-miR-195a-5p	Pikfyve	1[1,1]	0[0,0]	0[0,0]	0[0,0]	1[1,1]	-1
mmu-miR-195a-5p	Acsl4	1[1,1]	0[0,0]	1[1,2]	1[1,1]	1[1,1]	-1
mmu-miR-195a-5p	D5Wsu178e	0[0,0]	0[0,0]	0[0,0]	1[1,1]	0[0,0]	-1
mmu-miR-195a-5p	Raver1	0[0,0]	0[0,0]	0[0,0]	0[0,0]	1[1,1]	-1
mmu-miR-195a-5p	Helz	1[1,1]	0[0,0]	0[0,0]	1[1,1]	1[1,1]	-1
mmu-miR-195a-5p	Maf1	0[0,0]	0[0,0]	0[0,0]	0[0,0]	1[1,1]	-1
mmu-miR-195a-5p	Tppp3	0[0,0]	0[0,0]	0[0,0]	0[0,0]	1[1,4]	-1
mmu-miR-195a-5p	Tor1aip2	0[0,0]	0[0,0]	0[0,0]	0[0,0]	1[1,1]	-1
mmu-miR-195a-5p	Ank2	0[0,0]	0[0,0]	1[1,40]	1[1,40]	1[1,40]	-1
mmu-miR-195a-5p	Rfx3	1[1,1]	0[0,0]	0[0,0]	0[0,0]	0[0,0]	-1
mmu-miR-195a-5p	Hnrnpul2	0[0,0]	0[0,0]	0[0,0]	0[0,0]	1[1,1]	-1
mmu-miR-195a-5p	Ppp2r1b	1[1,1]	0[0,0]	0[0,0]	0[0,0]	1[1,1]	-1
mmu-miR-195a-5p	Zbtb34	2[1,2]	0[0,0]	0[0,0]	2[1,2]	2[1,2]	-1
mmu-miR-195a-5p	1110028C15Rik	0[0,0]	0[0,0]	0[0,0]	0[0,0]	1[1,1]	-1
mmu-miR-195a-5p	Slc9a6	1[1,1]	0[0,0]	1[1,1]	0[0,0]	0[0,0]	-1
mmu-miR-195a-5p	Hipk3	1[1,1]	0[0,0]	0[0,0]	0[0,0]	0[0,0]	-1
mmu-miR-195a-5p	Mtmr4	1[1,12]	0[0,0]	1[1,12]	1[1,12]	1[1,12]	-1
mmu-miR-195a-5p	Tmc7	1[1,5]	0[0,0]	0[0,0]	0[0,0]	1[1,5]	-1
mmu-miR-195a-5p	Phf20	1[1,1]	0[0,0]	0[0,0]	1[1,1]	1[1,2]	-1
mmu-miR-195a-5p	Gnl3l	0[0,0]	0[0,0]	0[0,0]	0[0,0]	1[1,1]	-1
mmu-miR-195a-5p	Aqp11	1[1,1]	0[0,0]	1[1,1]	1[1,1]	1[1,1]	-1
mmu-miR-195a-5p	Arnt	0[0,0]	0[0,0]	0[0,0]	0[0,0]	1[1,1]	-1
mmu-miR-195a-5p	Hp1bp3	0[0,0]	0[0,0]	0[0,0]	0[0,0]	1[1,1]	-1
mmu-miR-195a-5p	Wbp11	1[1,1]	0[0,0]	0[0,0]	0[0,0]	1[1,1]	-1
mmu-miR-195a-5p	Ly6a	0[0,0]	0[0,0]	0[0,0]	0[0,0]	1[1,1]	-1
mmu-miR-195a-5p	Tbpl1	1[1,1]	0[0,0]	0[0,0]	1[1,1]	1[1,1]	-1
mmu-miR-195a-5p	Erc1	0[0,0]	0[0,0]	0[0,0]	0[0,0]	1[1,1]	-1
mmu-miR-195a-5p	Usp31	1[1,1]	0[0,0]	0[0,0]	0[0,0]	0[0,0]	-1
mmu-miR-195a-5p	En2	1[1,12]	0[0,0]	0[0,0]	1[1,12]	1[1,12]	-1
mmu-miR-195a-5p	Xpr1	1[1,1]	0[0,0]	0[0,0]	1[1,1]	1[1,1]	-1
mmu-miR-195a-5p	1200016B10Rik	0[0,0]	0[0,0]	0[0,0]	0[0,0]	1[1,1]	-1
mmu-miR-195a-5p	Hsd17b7	1[1,1]	0[0,0]	0[0,0]	0[0,0]	1[1,1]	-1
mmu-miR-195a-5p	Ypel3	0[0,0]	0[0,0]	0[0,0]	0[0,0]	1[1,1]	-1
mmu-miR-195a-5p	Slc25a1	0[0,0]	0[0,0]	0[0,0]	0[0,0]	1[1,1]	-1
mmu-miR-195a-5p	Clu	0[0,0]	0[0,0]	0[0,0]	0[0,0]	1[1,21]	-1
mmu-miR-195a-5p	Acvr2a	1[1,7]	0[0,0]	0[0,0]	1[1,7]	1[1,7]	-1
mmu-miR-195a-5p	Zc3h11a	1[1,6]	0[0,0]	0[0,0]	0[0,0]	0[0,0]	-1
mmu-miR-195a-5p	Fam117b	0[0,0]	0[0,0]	0[0,0]	0[0,0]	1[1,1]	-1
mmu-miR-195a-5p	Mfn2	1[1,1]	0[0,0]	1[1,1]	1[1,1]	1[1,1]	-1
mmu-miR-195a-5p	Atn1	0[0,0]	0[0,0]	0[0,0]	0[0,0]	1[1,5]	-1
mmu-miR-195a-5p	Upf2	0[0,0]	0[0,0]	0[0,0]	0[0,0]	2[1,1]	-1
mmu-miR-195a-5p	Btg2	2[1,2]	0[0,0]	1[1,1]	1[1,1]	2[1,2]	-1
mmu-miR-195a-5p	Nudt7	0[0,0]	0[0,0]	0[0,0]	0[0,0]	1[1,1]	-1
mmu-miR-195a-5p	Iars	0[0,0]	0[0,0]	0[0,0]	0[0,0]	1[1,1]	-1
mmu-miR-195a-5p	Rab10	0[0,0]	0[0,0]	0[0,0]	0[0,0]	1[1,1]	-1
mmu-miR-195a-5p	Cbx4	1[2,8]	0[0,0]	0[0,0]	1[2,8]	1[2,8]	-1
mmu-miR-195a-5p	Pom121	0[0,0]	0[0,0]	1[1,4]	0[0,0]	1[1,3]	-1
mmu-miR-195a-5p	Pank3	0[0,0]	0[0,0]	0[0,0]	0[0,0]	1[1,1]	-1
mmu-miR-195a-5p	Rapgef1	0[0,0]	0[0,0]	0[0,0]	0[0,0]	1[1,29]	-1
mmu-miR-195a-5p	Seh1l	1[1,1]	0[0,0]	0[0,0]	1[1,1]	1[1,1]	-1
mmu-miR-195a-5p	Pold3	0[0,0]	0[0,0]	0[0,0]	0[0,0]	1[1,1]	-1
mmu-miR-195a-5p	Ube2b	0[0,0]	0[0,0]	0[0,0]	0[0,0]	1[1,1]	-1
mmu-miR-195a-5p	Otub1	0[0,0]	0[0,0]	0[0,0]	1[1,1]	1[1,1]	-1
mmu-miR-195a-5p	Krit1	0[0,0]	0[0,0]	1[1,1]	0[0,0]	1[1,4]	-1
mmu-miR-195a-5p	Fam134a	1[1,1]	0[0,0]	0[0,0]	0[0,0]	1[1,1]	-1
mmu-miR-195a-5p	Fam55c	0[0,0]	0[0,0]	0[0,0]	0[0,0]	1[1,1]	-1
mmu-miR-195a-5p	Cdc7	0[0,0]	0[0,0]	1[1,1]	0[0,0]	1[1,1]	-1
mmu-miR-195a-5p	Uspl1	0[0,0]	0[0,0]	0[0,0]	0[0,0]	2[1,1]	-1
mmu-miR-195a-5p	Ikzf3	0[0,0]	0[0,0]	0[0,0]	0[0,0]	1[1,1]	-1
mmu-miR-195a-5p	Dzip3	0[0,0]	0[0,0]	0[0,0]	0[0,0]	1[1,1]	-1
mmu-miR-195a-5p	Rffl	0[0,0]	0[0,0]	0[0,0]	0[0,0]	1[1,1]	-1
mmu-miR-195a-5p	Rnf128	0[0,0]	0[0,0]	0[0,0]	0[0,0]	1[1,9]	-1
mmu-miR-195a-5p	Cugbp2	0[0,0]	0[0,0]	0[0,0]	1[2,7]	0[0,0]	-1
mmu-miR-195a-5p	Mrps6	0[0,0]	0[0,0]	0[0,0]	0[0,0]	1[2,6]	-1
mmu-miR-195a-5p	Tlk1	1[2,4]	0[0,0]	0[0,0]	1[2,4]	1[2,4]	-1
mmu-miR-195a-5p	Tuba4a	0[0,0]	0[0,0]	0[0,0]	0[0,0]	1[1,3]	-1
mmu-miR-195a-5p	Rab11fip1	0[0,0]	0[0,0]	0[0,0]	0[0,0]	1[1,1]	-1
mmu-miR-195a-5p	Dtl	0[0,0]	0[0,0]	0[0,0]	0[0,0]	2[1,2]	-1
mmu-miR-195a-5p	Apc	0[0,0]	0[0,0]	0[0,0]	0[0,0]	1[1,9]	-1
mmu-miR-195a-5p	Smad7	1[2,18]	0[0,0]	0[0,0]	1[2,18]	1[2,18]	-1
mmu-miR-195a-5p	Bcl11b	0[0,0]	0[0,0]	0[0,0]	1[1,1]	0[0,0]	-1
mmu-miR-195a-5p	Kdsr	1[1,1]	0[0,0]	0[0,0]	1[1,1]	0[0,0]	-1
mmu-miR-195a-5p	Fbxl20	0[0,0]	0[0,0]	1[1,1]	0[0,0]	0[0,0]	-1
mmu-miR-195a-5p	Pecam1	0[0,0]	0[0,0]	0[0,0]	0[0,0]	1[1,1]	-1
mmu-miR-195a-5p	Tbx21	1[1,1]	0[0,0]	0[0,0]	1[1,1]	1[1,1]	-1
mmu-miR-195a-5p	Elmod1	1[1,10]	0[0,0]	0[0,0]	0[0,0]	1[1,10]	-1
mmu-miR-195a-5p	Agps	1[1,1]	0[0,0]	0[0,0]	0[0,0]	1[1,1]	-1
mmu-miR-195a-5p	Per2	0[0,0]	0[0,0]	0[0,0]	0[0,0]	1[1,1]	-1
mmu-miR-195a-5p	Spen	1[1,1]	0[0,0]	0[0,0]	1[1,1]	1[1,1]	-1
mmu-miR-195a-5p	Dnaja2	1[1,1]	0[0,0]	0[0,0]	0[0,0]	1[1,1]	-1
mmu-miR-195a-5p	C1ql3	1[1,11]	0[0,0]	0[0,0]	1[1,11]	2[1,16]	-1
mmu-miR-195a-5p	Peli1	0[0,0]	0[0,0]	0[0,0]	0[0,0]	1[1,1]	-1
mmu-miR-195a-5p	3110043O21Rik	0[0,0]	0[0,0]	0[0,0]	0[0,0]	1[1,1]	-1
mmu-miR-195a-5p	Cx3cl1	1[1,8]	0[0,0]	0[0,0]	1[1,8]	1[1,8]	-1
mmu-miR-195a-5p	Zfp760	0[0,0]	0[0,0]	0[0,0]	0[0,0]	1[1,1]	-1
mmu-miR-195a-5p	Ash1l	1[1,1]	0[0,0]	0[0,0]	1[1,1]	1[1,1]	-1
mmu-miR-195a-5p	Fam122a	1[1,1]	0[0,0]	0[0,0]	0[0,0]	1[1,1]	-1
mmu-miR-195a-5p	Fsd1	1[1,4]	0[0,0]	0[0,0]	0[0,0]	1[1,4]	-1
mmu-miR-195a-5p	Bcl2	1[1,1]	0[0,0]	1[1,1]	1[1,1]	1[1,1]	-1
mmu-miR-195a-5p	Tmem20	1[1,1]	0[0,0]	0[0,0]	1[1,1]	1[1,1]	-1
mmu-miR-195a-5p	Neurod1	0[0,0]	0[0,0]	0[0,0]	0[0,0]	1[1,11]	-1
mmu-miR-195a-5p	Fam19a5	0[0,0]	0[0,0]	0[0,0]	0[0,0]	1[1,5]	-1
mmu-miR-195a-5p	Vegfa	1[1,1]	0[0,0]	0[0,0]	1[1,1]	1[1,1]	-1
mmu-miR-195a-5p	Rad51	0[0,0]	0[0,0]	0[0,0]	0[0,0]	1[1,1]	-1
mmu-miR-195a-5p	Usp19	1[1,1]	0[0,0]	0[0,0]	0[0,0]	1[1,1]	-1
mmu-miR-195a-5p	Anapc11	0[0,0]	0[0,0]	0[0,0]	0[0,0]	1[1,1]	-1
mmu-miR-195a-5p	Dennd1b	0[0,0]	0[0,0]	0[0,0]	0[0,0]	1[1,1]	-1
mmu-miR-195a-5p	Reck	1[1,1]	0[0,0]	0[0,0]	1[1,1]	1[1,1]	-1
mmu-miR-195a-5p	Cul4a	0[0,0]	0[0,0]	0[0,0]	0[0,0]	1[1,1]	-1
mmu-miR-195a-5p	Tnrc6a	0[0,0]	0[0,0]	0[0,0]	0[0,0]	1[1,1]	-1
mmu-miR-195a-5p	Bach2	1[1,1]	0[0,0]	0[0,0]	1[1,1]	0[0,0]	-1
mmu-miR-195a-5p	Gramd3	0[0,0]	0[0,0]	0[0,0]	0[0,0]	1[1,1]	-1
mmu-miR-195a-5p	A830010M20Rik	1[1,1]	0[0,0]	0[0,0]	0[0,0]	0[0,0]	-1
mmu-miR-195a-5p	A930001N09Rik	1[1,1]	0[0,0]	0[0,0]	0[0,0]	0[0,0]	-1
mmu-miR-195a-5p	D730040F13Rik	1[1,5]	0[0,0]	0[0,0]	0[0,0]	0[0,0]	-1
mmu-miR-195a-5p	Colq	1[1,1]	0[0,0]	0[0,0]	1[1,1]	0[0,0]	-1
mmu-miR-195a-5p	3632451O06Rik	0[0,0]	0[0,0]	0[0,0]	0[0,0]	1[1,4]	-1
mmu-miR-195a-5p	Pigc	0[0,0]	0[0,0]	1[1,1]	0[0,0]	0[0,0]	-1
mmu-miR-195a-5p	Mepce	0[0,0]	0[0,0]	0[0,0]	0[0,0]	1[2,5]	-1
mmu-miR-195a-5p	Ergic1	0[0,0]	0[0,0]	0[0,0]	0[0,0]	1[1,1]	-1
mmu-miR-195a-5p	Kcnn4	1[1,1]	0[0,0]	0[0,0]	0[0,0]	1[1,1]	-1
mmu-miR-195a-5p	Ccbl2	0[0,0]	0[0,0]	0[0,0]	0[0,0]	1[1,1]	-1
mmu-miR-195a-5p	Nfkb1	0[0,0]	0[0,0]	1[1,1]	0[0,0]	1[1,1]	-1
mmu-miR-195a-5p	Lrig1	1[1,1]	0[0,0]	0[0,0]	1[1,1]	1[1,1]	-1
mmu-miR-195a-5p	0610011L14Rik	0[0,0]	0[0,0]	0[0,0]	0[0,0]	1[1,1]	-1
mmu-miR-195a-5p	Arhgdia	1[2,11]	0[0,0]	1[2,11]	1[2,11]	0[0,0]	-1
mmu-miR-195a-5p	Smad5	0[0,0]	0[0,0]	0[0,0]	2[1,1]	0[0,0]	-1
mmu-miR-195a-5p	Ddx3x	1[1,1]	0[0,0]	1[1,1]	1[1,1]	2[1,2]	-1
mmu-miR-195a-5p	Mkln1	0[0,0]	0[0,0]	0[0,0]	0[0,0]	1[1,2]	-1
mmu-miR-195a-5p	1110002B05Rik	0[0,0]	0[0,0]	0[0,0]	0[0,0]	1[1,8]	-1
mmu-miR-195a-5p	Zbtb44	1[1,1]	0[0,0]	0[0,0]	1[1,1]	1[1,1]	-1
mmu-miR-195a-5p	Tbp	1[1,1]	0[0,0]	0[0,0]	0[0,0]	1[1,1]	-1
mmu-miR-195a-5p	Tspyl3	0[0,0]	0[0,0]	0[0,0]	0[0,0]	1[1,1]	-1
mmu-miR-195a-5p	Dync1li2	1[1,1]	0[0,0]	0[0,0]	0[0,0]	0[0,0]	-1
mmu-miR-195a-5p	Sik1	1[1,1]	0[0,0]	0[0,0]	0[0,0]	2[1,2]	-1
mmu-miR-195a-5p	Ndufa4	0[0,0]	0[0,0]	0[0,0]	0[0,0]	1[2,18]	-1
mmu-miR-195a-5p	Dcaf12	0[0,0]	0[0,0]	0[0,0]	0[0,0]	1[1,1]	-1
mmu-miR-195a-5p	Trim35	0[0,0]	0[0,0]	0[0,0]	0[0,0]	1[1,1]	-1
mmu-miR-195a-5p	D15Ertd621e	1[1,1]	0[0,0]	0[0,0]	0[0,0]	1[1,1]	-1
mmu-miR-195a-5p	Ppm1e	1[1,7]	0[0,0]	0[0,0]	1[1,7]	1[1,7]	-1
mmu-miR-195a-5p	2310044H10Rik	0[0,0]	0[0,0]	0[0,0]	0[0,0]	1[1,12]	-1
mmu-miR-195a-5p	Clint1	0[0,0]	0[0,0]	0[0,0]	1[1,1]	1[1,1]	-1
mmu-miR-195a-5p	Ythdc1	1[1,1]	0[0,0]	0[0,0]	1[1,1]	1[1,1]	-1
mmu-miR-195a-5p	Nufip2	4[1,1]	0[0,0]	0[0,0]	4[1,1]	0[0,0]	-1
mmu-miR-195a-5p	Mcart1	0[0,0]	0[0,0]	1[1,1]	0[0,0]	0[0,0]	-1
mmu-miR-195a-5p	Hus1	0[0,0]	0[0,0]	1[2,5]	0[0,0]	2[2,6]	-1
mmu-miR-195a-5p	Tuba1a	1[2,25]	0[0,0]	0[0,0]	1[2,25]	1[2,25]	-1
mmu-miR-195a-5p	G3bp1	0[0,0]	0[0,0]	0[0,0]	1[1,4]	1[1,4]	-1
mmu-miR-195a-5p	Cd28	1[1,1]	0[0,0]	1[1,1]	0[0,0]	1[1,1]	-1
mmu-miR-195a-5p	2310061I04Rik	0[0,0]	0[0,0]	0[0,0]	0[0,0]	1[1,1]	-1
mmu-miR-195a-5p	Msrb3	0[0,0]	0[0,0]	0[0,0]	0[0,0]	1[1,2]	-1
mmu-miR-195a-5p	Rabac1	1[1,1]	0[0,0]	0[0,0]	0[0,0]	1[1,1]	-1
mmu-miR-195a-5p	Gopc	0[0,0]	0[0,0]	0[0,0]	1[1,1]	1[1,1]	-1
mmu-miR-195a-5p	Tomm6	0[0,0]	0[0,0]	1[1,13]	0[0,0]	0[0,0]	-1
mmu-miR-195a-5p	Ubn2	1[2,14]	0[0,0]	0[0,0]	0[0,0]	0[0,0]	-1
mmu-miR-195a-5p	Fam126a	0[0,0]	0[0,0]	0[0,0]	0[0,0]	1[1,1]	-1
mmu-miR-195a-5p	Avl9	1[1,1]	0[0,0]	0[0,0]	0[0,0]	1[1,1]	-1
mmu-miR-195a-5p	Cox7a2	0[0,0]	0[0,0]	0[0,0]	0[0,0]	1[1,1]	-1
mmu-miR-195a-5p	Pdzd8	1[1,1]	0[0,0]	0[0,0]	1[1,1]	0[0,0]	-1
mmu-miR-195a-5p	Nucks1	2[1,2]	0[0,0]	0[0,0]	0[0,0]	0[0,0]	-1
mmu-miR-195a-5p	Bat2d	0[0,0]	0[0,0]	0[0,0]	1[1,1]	0[0,0]	-1
mmu-miR-195a-5p	Mlf2	0[0,0]	0[0,0]	0[0,0]	0[0,0]	1[1,1]	-1
mmu-miR-195a-5p	4932438A13Rik	0[0,0]	0[0,0]	0[0,0]	0[0,0]	1[1,1]	-1
mmu-miR-195a-5p	Erlin2	0[0,0]	0[0,0]	0[0,0]	0[0,0]	1[1,1]	-1
mmu-miR-195a-5p	G3bp2	0[0,0]	0[0,0]	1[1,1]	0[0,0]	0[0,0]	-1
mmu-miR-195a-5p	Pcdha11	1[1,29]	0[0,0]	0[0,0]	0[0,0]	1[1,29]	-1
mmu-miR-195a-5p	Entpd4	0[0,0]	0[0,0]	0[0,0]	0[0,0]	1[1,1]	-1
mmu-miR-195a-5p	Atp6v1b2	0[0,0]	0[0,0]	0[0,0]	0[0,0]	2[1,22]	-1
mmu-miR-195a-5p	Tram1	0[0,0]	0[0,0]	0[0,0]	0[0,0]	1[1,1]	-1
mmu-miR-195a-5p	Ak2	0[0,0]	0[0,0]	0[0,0]	0[0,0]	1[2,8]	-1
mmu-miR-195a-5p	Cdca4	1[1,1]	0[0,0]	0[0,0]	1[1,1]	1[1,1]	-1
mmu-miR-195a-5p	Cog3	0[0,0]	0[0,0]	0[0,0]	0[0,0]	1[1,1]	-1
mmu-miR-195a-5p	Stxbp3a	1[2,7]	0[0,0]	0[0,0]	1[2,7]	1[2,7]	-1
mmu-miR-195a-5p	Slc6a11	1[1,8]	0[0,0]	0[0,0]	1[1,8]	0[0,0]	-1
mmu-miR-195a-5p	Dcp1a	1[1,1]	0[0,0]	0[0,0]	1[1,1]	1[1,2]	-1
mmu-miR-195a-5p	4921506J03Rik	0[0,0]	0[0,0]	0[0,0]	1[1,1]	0[0,0]	-1
mmu-miR-195a-5p	Bptf	1[1,1]	0[0,0]	0[0,0]	0[0,0]	0[0,0]	-1
mmu-miR-195a-5p	Prosapip1	0[0,0]	0[0,0]	0[0,0]	1[1,3]	0[0,0]	-1
mmu-miR-195a-5p	Cpeb2	1[1,1]	0[0,0]	0[0,0]	0[0,0]	0[0,0]	-1
mmu-miR-195a-5p	Nup50	2[1,2]	0[0,0]	0[0,0]	2[1,2]	1[1,1]	-1
mmu-miR-195a-5p	Lamc1	0[0,0]	0[0,0]	0[0,0]	1[1,1]	1[1,1]	-1
mmu-miR-195a-5p	Jarid2	1[1,1]	0[0,0]	0[0,0]	0[0,0]	0[0,0]	-1
mmu-miR-195a-5p	Txnl4a	0[0,0]	0[0,0]	0[0,0]	0[0,0]	1[1,3]	-1
mmu-miR-195a-5p	Fam125b	0[0,0]	0[0,0]	1[1,3]	0[0,0]	0[0,0]	-1
mmu-miR-195a-5p	Cep350	0[0,0]	0[0,0]	0[0,0]	0[0,0]	1[1,1]	-1
mmu-miR-195a-5p	Etv3	1[1,4]	0[0,0]	0[0,0]	1[1,4]	1[1,4]	-1
mmu-miR-195a-5p	Reln	0[0,0]	0[0,0]	0[0,0]	1[1,15]	1[1,15]	-1
mmu-miR-195a-5p	Cdc37l1	1[2,8]	0[0,0]	1[2,8]	1[2,8]	1[2,8]	-1
mmu-miR-195a-5p	Armcx2	0[0,0]	0[0,0]	0[0,0]	0[0,0]	1[1,11]	-1
mmu-miR-195a-5p	Ppap2b	1[1,10]	0[0,0]	0[0,0]	1[1,10]	0[0,0]	-1
mmu-miR-195a-5p	Trim9	0[0,0]	0[0,0]	0[0,0]	0[0,0]	1[1,6]	-1
mmu-miR-195a-5p	Sypl	1[2,14]	0[0,0]	0[0,0]	1[2,14]	1[2,14]	-1
mmu-miR-195a-5p	Gpr174	1[1,1]	0[0,0]	0[0,0]	1[1,1]	1[1,1]	-1
mmu-miR-195a-5p	Kif5c	1[1,13]	0[0,0]	0[0,0]	1[1,13]	1[1,13]	-1
mmu-miR-195a-5p	Igf2r	0[0,0]	0[0,0]	0[0,0]	1[1,1]	1[1,1]	-1
mmu-miR-195a-5p	Bat2l2	0[0,0]	0[0,0]	0[0,0]	0[0,0]	1[1,1]	-1
mmu-miR-195a-5p	Cd164	1[1,1]	0[0,0]	1[1,1]	1[1,1]	1[2,11]	-1
mmu-miR-195a-5p	Pdap1	1[1,2]	0[0,0]	0[0,0]	0[0,0]	0[0,0]	-1
mmu-miR-195a-5p	Egr2	0[0,0]	0[0,0]	1[1,1]	0[0,0]	0[0,0]	-1
mmu-miR-195a-5p	Pcdhac1	1[1,29]	0[0,0]	0[0,0]	1[1,29]	1[1,29]	-1
mmu-miR-195a-5p	Btla	1[1,1]	0[0,0]	1[1,1]	1[1,1]	1[1,1]	-1
mmu-miR-195a-5p	AU021034	0[0,0]	0[0,0]	0[0,0]	0[0,0]	1[1,4]	-1
mmu-miR-195a-5p	Zfp362	1[1,1]	0[0,0]	0[0,0]	1[1,1]	1[1,1]	-1
mmu-miR-195a-5p	Pi4k2b	0[0,0]	0[0,0]	0[0,0]	0[0,0]	1[1,1]	-1
mmu-miR-195a-5p	Nfs1	0[0,0]	0[0,0]	0[0,0]	0[0,0]	1[1,1]	-1
mmu-miR-195a-5p	Naa15	1[1,1]	0[0,0]	0[0,0]	0[0,0]	2[1,2]	-1
mmu-miR-195a-5p	Slc41a2	1[1,1]	0[0,0]	0[0,0]	1[1,1]	1[1,1]	-1
mmu-miR-195a-5p	Bcl2l2	1[1,1]	0[0,0]	0[0,0]	1[1,1]	1[1,1]	-1
mmu-miR-195a-5p	B4galt1	1[1,1]	0[0,0]	0[0,0]	1[1,1]	1[1,1]	-1
mmu-miR-195a-5p	Plekhf2	0[0,0]	0[0,0]	0[0,0]	0[0,0]	1[1,1]	-1
mmu-miR-195a-5p	Slc2a3	1[2,8]	0[0,0]	0[0,0]	0[0,0]	1[2,8]	-1
mmu-miR-195a-5p	Mpp1	0[0,0]	0[0,0]	0[0,0]	0[0,0]	1[1,1]	-1
mmu-miR-195a-5p	Nfat5	0[0,0]	0[0,0]	0[0,0]	0[0,0]	1[1,2]	-1
mmu-miR-195a-5p	Pld3	0[0,0]	0[0,0]	0[0,0]	0[0,0]	1[1,24]	-1
mmu-miR-195a-5p	Gpm6b	0[0,0]	0[0,0]	1[2,10]	0[0,0]	0[0,0]	-1
mmu-miR-195a-5p	Cdk5r1	1[1,19]	0[0,0]	0[0,0]	1[1,19]	1[1,19]	-1
mmu-miR-195a-5p	Mxd1	0[0,0]	0[0,0]	0[0,0]	0[0,0]	1[1,1]	-1
mmu-miR-195a-5p	Cds2	0[0,0]	0[0,0]	0[0,0]	1[1,1]	0[0,0]	-1
mmu-miR-195a-5p	Pskh1	1[1,1]	0[0,0]	0[0,0]	1[1,1]	0[0,0]	-1
mmu-miR-195a-5p	G2e3	1[1,1]	0[0,0]	0[0,0]	0[0,0]	1[1,1]	-1
mmu-miR-195a-5p	Prkar2a	0[0,0]	0[0,0]	0[0,0]	0[0,0]	1[1,6]	-1
mmu-miR-195a-5p	Setd2	0[0,0]	0[0,0]	1[1,1]	0[0,0]	0[0,0]	-1
mmu-miR-195a-5p	Irgm2	0[0,0]	0[0,0]	0[0,0]	0[0,0]	1[1,1]	-1
mmu-miR-195a-5p	Zhx1	1[1,1]	0[0,0]	0[0,0]	1[1,1]	1[1,1]	-1
mmu-miR-195a-5p	Slc30a7	0[0,0]	0[0,0]	0[0,0]	0[0,0]	1[1,1]	-1
mmu-miR-195a-5p	Stambpl1	0[0,0]	0[0,0]	0[0,0]	0[0,0]	1[1,1]	-1
mmu-miR-195a-5p	Sema4d	0[0,0]	0[0,0]	1[1,1]	0[0,0]	0[0,0]	-1
mmu-miR-195a-5p	A730008H23Rik	0[0,0]	0[0,0]	0[0,0]	0[0,0]	1[1,1]	-1
mmu-miR-195a-5p	Zfp607	0[0,0]	0[0,0]	1[1,1]	0[0,0]	1[1,1]	-1
mmu-miR-195a-5p	Aff4	1[1,1]	0[0,0]	0[0,0]	2[1,2]	0[0,0]	-1
mmu-miR-195a-5p	Mgat4a	1[2,9]	0[0,0]	0[0,0]	1[2,9]	0[0,0]	-1
mmu-miR-195a-5p	Bicd1	1[1,9]	0[0,0]	1[1,4]	0[0,0]	2[1,13]	-1
mmu-miR-195a-5p	Scn8a	1[1,5]	0[0,0]	0[0,0]	1[1,5]	0[0,0]	-1
mmu-miR-195a-5p	Etnk1	1[1,1]	0[0,0]	0[0,0]	0[0,0]	1[1,1]	-1
mmu-miR-195a-5p	Hnrpul2	0[0,0]	0[0,0]	0[0,0]	1[1,1]	0[0,0]	-1
mmu-miR-195a-5p	1110058L19Rik	0[0,0]	0[0,0]	0[0,0]	0[0,0]	1[1,1]	-1
mmu-miR-195a-5p	Rbl2	0[0,0]	0[0,0]	0[0,0]	1[1,1]	1[1,1]	-1
mmu-miR-195a-5p	Sil1	1[1,1]	0[0,0]	0[0,0]	0[0,0]	1[1,1]	-1
mmu-miR-195a-5p	Mink1	1[1,1]	0[0,0]	0[0,0]	1[1,1]	1[1,1]	-1
mmu-miR-195a-5p	Smcr8	0[0,0]	0[0,0]	0[0,0]	1[1,1]	1[1,1]	-1
mmu-miR-195a-5p	Ddx3y	1[1,1]	0[0,0]	0[0,0]	0[0,0]	0[0,0]	-1
mmu-miR-195a-5p	6720456B07Rik	1[1,1]	0[0,0]	0[0,0]	0[0,0]	2[1,2]	-1
mmu-miR-195a-5p	Ppp6c	1[1,1]	0[0,0]	0[0,0]	1[1,1]	1[1,1]	-1
mmu-miR-195a-5p	Serinc3	1[2,15]	0[0,0]	0[0,0]	0[0,0]	1[2,15]	-1
mmu-miR-195a-5p	Mapk8	1[1,1]	0[0,0]	0[0,0]	0[0,0]	1[1,1]	-1
mmu-miR-195a-5p	Nup210	1[1,1]	0[0,0]	0[0,0]	0[0,0]	2[1,2]	-1
mmu-miR-195a-5p	Lims1	1[1,1]	0[0,0]	1[1,1]	0[0,0]	1[1,1]	-1
mmu-miR-195a-5p	Ptpn4	1[2,9]	0[0,0]	0[0,0]	1[2,9]	1[2,9]	-1
mmu-miR-195a-5p	Ubl5	0[0,0]	0[0,0]	0[0,0]	0[0,0]	1[1,1]	-1
mmu-miR-195a-5p	Kbtbd2	1[2,3]	0[0,0]	0[0,0]	1[2,3]	1[2,3]	-1
mmu-miR-195a-5p	Traf3	1[1,21]	0[0,0]	0[0,0]	2[2,29]	1[2,8]	-1
mmu-miR-195a-5p	02/Sep	0[0,0]	0[0,0]	0[0,0]	0[0,0]	1[1,1]	-1
mmu-miR-195a-5p	Pldn	0[0,0]	0[0,0]	0[0,0]	0[0,0]	1[1,1]	-1
mmu-miR-195a-5p	Insr	2[1,2]	0[0,0]	0[0,0]	1[1,1]	1[1,1]	-1
mmu-miR-195a-5p	Zbtb9	2[2,7]	0[0,0]	1[2,7]	0[0,0]	0[0,0]	-1
mmu-miR-195a-5p	Mll3	1[1,1]	0[0,0]	0[0,0]	1[1,1]	1[1,2]	-1
mmu-miR-195a-5p	Wasl	1[1,1]	0[0,0]	0[0,0]	1[1,1]	1[1,1]	-1
mmu-miR-195a-5p	Pafah1b1	1[2,9]	0[0,0]	0[0,0]	2[2,48]	2[2,23]	-1
mmu-miR-195a-5p	Eif2ak4	0[0,0]	0[0,0]	0[0,0]	0[0,0]	1[1,5]	-1
mmu-miR-195a-5p	Ankrd13b	1[1,5]	0[0,0]	0[0,0]	1[1,5]	1[1,5]	-1
mmu-miR-195a-5p	Usp42	1[2,20]	0[0,0]	0[0,0]	1[2,20]	1[2,20]	-1
mmu-miR-195a-5p	Axl	0[0,0]	0[0,0]	0[0,0]	0[0,0]	1[1,1]	-1
mmu-miR-195a-5p	1810013L24Rik	1[1,1]	0[0,0]	0[0,0]	0[0,0]	1[1,1]	-1
mmu-miR-195a-5p	Gprin3	0[0,0]	0[0,0]	0[0,0]	0[0,0]	1[1,1]	-1
mmu-miR-195a-5p	Arap2	0[0,0]	0[0,0]	0[0,0]	0[0,0]	1[1,1]	-1
mmu-miR-195a-5p	Plcxd2	1[1,1]	0[0,0]	0[0,0]	0[0,0]	0[0,0]	-1
mmu-miR-195a-5p	Hiatl1	0[0,0]	0[0,0]	0[0,0]	0[0,0]	1[1,1]	-1
mmu-miR-195a-5p	Lfng	0[0,0]	0[0,0]	1[2,39]	0[0,0]	0[0,0]	-1
mmu-miR-195a-5p	Camsap1	1[1,1]	0[0,0]	0[0,0]	1[1,1]	0[0,0]	-1
mmu-miR-195a-5p	Sec24a	0[0,0]	0[0,0]	0[0,0]	1[1,1]	1[1,1]	-1
mmu-miR-195a-5p	Hk2	0[0,0]	0[0,0]	0[0,0]	0[0,0]	1[1,1]	-1
mmu-miR-195a-5p	Lats1	2[1,1]	0[0,0]	0[0,0]	3[1,2]	2[1,2]	-1
mmu-miR-195a-5p	Synrg	1[1,1]	0[0,0]	0[0,0]	0[0,0]	1[1,1]	-1
mmu-miR-195a-5p	Wdr92	0[0,0]	0[0,0]	0[0,0]	0[0,0]	1[1,1]	-1
mmu-miR-195a-5p	Fam76b	0[0,0]	0[0,0]	0[0,0]	0[0,0]	1[1,1]	-1
mmu-miR-195a-5p	Tmem33	1[1,1]	0[0,0]	0[0,0]	0[0,0]	1[1,1]	-1
mmu-miR-195a-5p	Wee1	1[1,1]	0[0,0]	0[0,0]	1[1,1]	2[1,2]	-1
mmu-miR-195a-5p	Wipi2	1[1,1]	0[0,0]	0[0,0]	1[1,1]	1[1,1]	-1
mmu-miR-195a-5p	Fam123b	2[1,1]	0[0,0]	0[0,0]	0[0,0]	1[1,1]	-1
mmu-miR-195a-5p	Kpna3	1[1,1]	0[0,0]	0[0,0]	0[0,0]	0[0,0]	-1
mmu-miR-195a-5p	Fnbp1l	1[1,6]	0[0,0]	0[0,0]	1[1,6]	1[1,6]	-1
mmu-miR-195a-5p	Cd200r1	0[0,0]	0[0,0]	0[0,0]	0[0,0]	1[1,1]	-1
mmu-miR-195a-5p	Serpine2	0[0,0]	0[0,0]	1[1,5]	0[0,0]	0[0,0]	-1
mmu-miR-195a-5p	Mex3c	0[0,0]	0[0,0]	0[0,0]	0[0,0]	1[1,1]	-1
mmu-miR-195a-5p	Trim36	1[1,1]	0[0,0]	0[0,0]	0[0,0]	0[0,0]	-1
mmu-miR-195a-5p	Klhl2	0[0,0]	0[0,0]	0[0,0]	0[0,0]	1[1,4]	-1
mmu-miR-195a-5p	Irf2bp2	0[0,0]	0[0,0]	0[0,0]	0[0,0]	1[1,1]	-1
mmu-miR-195a-5p	Ctdsp2	0[0,0]	0[0,0]	0[0,0]	0[0,0]	1[1,14]	-1
mmu-miR-195a-5p	Tnfaip3	0[0,0]	0[0,0]	0[0,0]	0[0,0]	1[1,1]	-1
mmu-miR-195a-5p	Dvl1	0[0,0]	0[0,0]	0[0,0]	1[1,1]	1[1,1]	-1
mmu-miR-195a-5p	Lrp6	2[1,2]	0[0,0]	0[0,0]	1[1,1]	1[1,1]	-1
mmu-miR-195a-5p	Pik3r1	1[1,1]	0[0,0]	0[0,0]	1[1,1]	1[1,1]	-1
mmu-miR-195a-5p	Ppif	0[0,0]	0[0,0]	0[0,0]	0[0,0]	1[1,1]	-1
mmu-miR-195a-5p	Adrb2	1[2,14]	0[0,0]	0[0,0]	1[2,14]	1[2,14]	-1
mmu-miR-195a-5p	Prr13	0[0,0]	0[0,0]	1[1,1]	0[0,0]	0[0,0]	-1
mmu-miR-195a-5p	Mtap1b	0[0,0]	0[0,0]	0[0,0]	0[0,0]	1[1,14]	-1
mmu-miR-195a-5p	Ogt	1[2,10]	0[0,0]	0[0,0]	1[2,10]	2[2,17]	-1
mmu-miR-195a-5p	Zfp715	0[0,0]	0[0,0]	0[0,0]	0[0,0]	1[1,1]	-1
mmu-miR-195a-5p	Fam179b	0[0,0]	0[0,0]	0[0,0]	0[0,0]	1[1,1]	-1
mmu-miR-195a-5p	Ak4	1[2,6]	0[0,0]	0[0,0]	0[0,0]	0[0,0]	-1
mmu-miR-195a-5p	Gm15800	0[0,0]	0[0,0]	0[0,0]	0[0,0]	1[1,1]	-1
mmu-miR-195a-5p	Nusap1	0[0,0]	0[0,0]	0[0,0]	0[0,0]	1[1,1]	-1
mmu-miR-195a-5p	Zfp652	0[0,0]	0[0,0]	0[0,0]	0[0,0]	1[1,1]	-1
mmu-miR-195a-5p	AI848100	1[1,1]	0[0,0]	0[0,0]	0[0,0]	0[0,0]	-1
mmu-miR-195a-5p	Fcho2	0[0,0]	0[0,0]	0[0,0]	0[0,0]	1[1,1]	-1
mmu-miR-195a-5p	Rfc1	0[0,0]	0[0,0]	0[0,0]	0[0,0]	1[1,1]	-1
mmu-miR-195a-5p	Bicd2	0[0,0]	0[0,0]	0[0,0]	1[1,1]	0[0,0]	-1
mmu-miR-195a-5p	Asb3	0[0,0]	0[0,0]	0[0,0]	0[0,0]	1[1,1]	-1
mmu-miR-195a-5p	Rnf111	1[1,1]	0[0,0]	0[0,0]	1[1,1]	1[1,1]	-1
mmu-miR-195a-5p	Thumpd1	0[0,0]	0[0,0]	0[0,0]	0[0,0]	1[1,1]	-1
mmu-miR-195a-5p	Ankib1	1[1,1]	0[0,0]	0[0,0]	1[1,1]	1[1,1]	-1
mmu-miR-195a-5p	Gimap4	0[0,0]	0[0,0]	0[0,0]	0[0,0]	1[1,1]	-1
mmu-miR-195a-5p	Atg14	1[1,3]	0[0,0]	0[0,0]	0[0,0]	0[0,0]	-1
mmu-miR-195a-5p	Serbp1	1[1,1]	0[0,0]	0[0,0]	2[1,2]	2[1,2]	-1
mmu-miR-195a-5p	Fam117a	0[0,0]	0[0,0]	0[0,0]	0[0,0]	1[1,1]	-1
mmu-miR-195a-5p	Dctn5	1[1,1]	0[0,0]	0[0,0]	0[0,0]	1[1,1]	-1
mmu-miR-195a-5p	Reep1	0[0,0]	0[0,0]	0[0,0]	0[0,0]	1[2,8]	-1
mmu-miR-195a-5p	Tmem64	0[0,0]	0[0,0]	0[0,0]	0[0,0]	1[2,6]	-1
mmu-miR-195a-5p	Pctk2	0[0,0]	0[0,0]	0[0,0]	1[1,8]	0[0,0]	-1
mmu-miR-195a-5p	Arf3	0[0,0]	0[0,0]	0[0,0]	0[0,0]	1[1,1]	-1
mmu-miR-195a-5p	Pcdha2	1[1,29]	0[0,0]	0[0,0]	0[0,0]	1[1,29]	-1
mmu-miR-195a-5p	Gata3	0[0,0]	0[0,0]	0[0,0]	0[0,0]	1[1,1]	-1
mmu-miR-195a-5p	Sucla2	0[0,0]	0[0,0]	0[0,0]	0[0,0]	1[2,8]	-1
mmu-miR-195a-5p	Suz12	1[1,1]	0[0,0]	0[0,0]	1[1,1]	1[1,1]	-1
mmu-miR-195a-5p	Ptpn3	1[1,1]	0[0,0]	0[0,0]	0[0,0]	0[0,0]	-1
mmu-miR-195a-5p	Cdc25a	1[1,1]	0[0,0]	0[0,0]	0[0,0]	1[1,1]	-1
mmu-miR-195a-5p	Ube4b	1[2,8]	0[0,0]	0[0,0]	1[2,8]	1[2,8]	-1
mmu-miR-195a-5p	Als2cr2	0[0,0]	0[0,0]	0[0,0]	1[2,15]	0[0,0]	-1
mmu-miR-195a-5p	Raf1	1[1,4]	0[0,0]	0[0,0]	2[1,4]	1[1,4]	-1
mmu-miR-195a-5p	Pcdha9	1[1,29]	0[0,0]	0[0,0]	0[0,0]	1[1,29]	-1
mmu-miR-195a-5p	Rnf181	0[0,0]	0[0,0]	0[0,0]	0[0,0]	1[1,1]	-1
mmu-miR-195a-5p	Pfn1	0[0,0]	0[0,0]	0[0,0]	0[0,0]	1[1,1]	-1
mmu-miR-195a-5p	Snx12	0[0,0]	0[0,0]	1[1,1]	0[0,0]	0[0,0]	-1
mmu-miR-195a-5p	Zfp367	1[1,1]	0[0,0]	0[0,0]	0[0,0]	1[1,1]	-1
mmu-miR-195a-5p	Kif5b	0[0,0]	0[0,0]	0[0,0]	0[0,0]	2[2,10]	-1
mmu-miR-195a-5p	Serp1	0[0,0]	0[0,0]	1[1,1]	0[0,0]	0[0,0]	-1
mmu-miR-195a-5p	Adss	0[0,0]	0[0,0]	1[1,1]	0[0,0]	0[0,0]	-1
mmu-miR-195a-5p	Ccnd2	3[1,3]	0[0,0]	0[0,0]	1[1,1]	1[1,1]	-1
mmu-miR-195a-5p	Hnrnpl	0[0,0]	0[0,0]	0[0,0]	0[0,0]	1[1,1]	-1
mmu-miR-195a-5p	Dek	0[0,0]	0[0,0]	0[0,0]	0[0,0]	1[1,1]	-1
mmu-miR-195a-5p	Arl5b	0[0,0]	0[0,0]	1[2,7]	0[0,0]	0[0,0]	-1
mmu-miR-195a-5p	Cldn12	1[1,10]	0[0,0]	0[0,0]	1[1,10]	1[1,10]	-1
mmu-miR-195a-5p	Ccnt2	1[1,1]	0[0,0]	0[0,0]	2[1,2]	3[2,14]	-1
mmu-miR-195a-5p	Nfkbil2	0[0,0]	0[0,0]	1[1,3]	0[0,0]	1[1,3]	-1
mmu-miR-195a-5p	Zfp275	1[1,1]	0[0,0]	0[0,0]	1[1,1]	1[1,1]	-1
mmu-miR-195a-5p	Ppp1r9a	0[0,0]	0[0,0]	0[0,0]	0[0,0]	1[1,6]	-1
mmu-miR-195a-5p	Ankrd11	0[0,0]	0[0,0]	0[0,0]	0[0,0]	1[2,7]	-1
mmu-miR-195a-5p	Ak3l1	0[0,0]	0[0,0]	0[0,0]	1[2,6]	1[2,6]	-1
mmu-miR-195a-5p	Spryd3	1[1,1]	0[0,0]	0[0,0]	1[1,1]	1[1,1]	-1
mmu-miR-195a-5p	Ptplad1	0[0,0]	0[0,0]	1[2,10]	0[0,0]	0[0,0]	-1
mmu-miR-195a-5p	Rab40c	0[0,0]	0[0,0]	0[0,0]	0[0,0]	1[1,1]	-1
mmu-miR-195a-5p	Zcchc3	1[1,1]	0[0,0]	0[0,0]	1[1,1]	1[1,1]	-1
mmu-miR-195a-5p	Nf2	1[1,2]	0[0,0]	0[0,0]	1[1,2]	2[2,3]	-1
mmu-miR-195a-5p	Atxn7l3b	1[1,1]	0[0,0]	0[0,0]	0[0,0]	0[0,0]	-1
mmu-miR-195a-5p	Actr2	1[1,1]	0[0,0]	0[0,0]	1[1,1]	1[1,1]	-1
mmu-miR-195a-5p	Otud4	1[1,1]	0[0,0]	0[0,0]	1[1,1]	1[1,1]	-1
mmu-miR-195a-5p	Zfp512	0[0,0]	0[0,0]	1[1,1]	0[0,0]	1[1,1]	-1
mmu-miR-195a-5p	Kcmf1	0[0,0]	0[0,0]	0[0,0]	0[0,0]	1[1,1]	-1
mmu-miR-195a-5p	Capns1	1[1,1]	0[0,0]	0[0,0]	0[0,0]	2[1,2]	-1
mmu-miR-195a-5p	Nsun3	0[0,0]	0[0,0]	1[1,1]	0[0,0]	0[0,0]	-1
mmu-miR-195a-5p	Hjurp	0[0,0]	0[0,0]	0[0,0]	0[0,0]	1[1,1]	-1
mmu-miR-195a-5p	Pcdhac2	1[1,29]	0[0,0]	0[0,0]	0[0,0]	1[1,29]	-1
mmu-miR-195a-5p	2700078E11Rik	1[1,1]	0[0,0]	0[0,0]	1[1,1]	1[1,1]	-1
mmu-miR-195a-5p	Sgk1	1[1,1]	0[0,0]	0[0,0]	1[1,1]	1[1,1]	-1
mmu-miR-195a-5p	Akap11	4[1,1]	0[0,0]	0[0,0]	0[0,0]	0[0,0]	-1
mmu-miR-195a-5p	Erc2	1[1,16]	0[0,0]	0[0,0]	1[1,16]	1[1,16]	-1
mmu-miR-195a-5p	Setd1b	0[0,0]	0[0,0]	0[0,0]	0[0,0]	1[1,1]	-1
mmu-miR-195a-5p	Pcdha4	1[1,29]	0[0,0]	0[0,0]	0[0,0]	1[1,29]	-1
mmu-miR-195a-5p	Rhbdf2	0[0,0]	0[0,0]	0[0,0]	0[0,0]	1[1,1]	-1
mmu-miR-195a-5p	Rassf5	1[1,1]	0[0,0]	0[0,0]	1[1,1]	1[1,1]	-1
mmu-miR-195a-5p	Polr3f	1[1,1]	0[0,0]	0[0,0]	0[0,0]	1[1,1]	-1
mmu-miR-195a-5p	Fbxw7	1[1,1]	0[0,0]	0[0,0]	0[0,0]	0[0,0]	-1
mmu-miR-195a-5p	Kpnb1	0[0,0]	0[0,0]	0[0,0]	1[1,1]	1[1,1]	-1
mmu-miR-195a-5p	Ppip5k2	0[0,0]	0[0,0]	0[0,0]	0[0,0]	1[2,4]	-1
mmu-miR-195a-5p	Tmem55b	2[2,3]	0[0,0]	0[0,0]	2[1,1]	1[1,1]	-1
mmu-miR-195a-5p	Med26	1[1,1]	0[0,0]	0[0,0]	1[1,1]	1[1,1]	-1
mmu-miR-195a-5p	Cbx5	1[2,9]	0[0,0]	0[0,0]	1[2,9]	0[0,0]	-1
mmu-miR-195a-5p	Itgb1	0[0,0]	0[0,0]	0[0,0]	0[0,0]	1[1,5]	-1
mmu-miR-195a-5p	Slamf1	0[0,0]	0[0,0]	1[1,1]	0[0,0]	1[1,1]	-1
mmu-miR-195a-5p	Kif1b	3[1,21]	0[0,0]	0[0,0]	2[1,14]	2[1,14]	-1
mmu-miR-195a-5p	Arih1	2[1,2]	0[0,0]	0[0,0]	2[1,2]	0[0,0]	-1
mmu-miR-195a-5p	Socs6	1[1,1]	0[0,0]	0[0,0]	1[1,1]	2[1,2]	-1
mmu-miR-195a-5p	Nuak2	0[0,0]	0[0,0]	0[0,0]	1[1,1]	1[1,1]	-1
mmu-miR-195a-5p	Fam78a	0[0,0]	0[0,0]	1[1,1]	0[0,0]	0[0,0]	-1
mmu-miR-195a-5p	Lsm11	1[1,5]	0[0,0]	0[0,0]	1[1,5]	0[0,0]	-1
mmu-miR-195a-5p	Napb	1[1,8]	0[0,0]	0[0,0]	0[0,0]	1[1,8]	-1
mmu-miR-195a-5p	Tmem154	1[1,1]	0[0,0]	0[0,0]	0[0,0]	1[1,1]	-1
mmu-miR-195a-5p	Col3a1	0[0,0]	0[0,0]	0[0,0]	0[0,0]	1[1,8]	-1
mmu-miR-195a-5p	Stradb	1[2,15]	0[0,0]	0[0,0]	0[0,0]	1[2,15]	-1
mmu-miR-195a-5p	Safb	0[0,0]	0[0,0]	0[0,0]	0[0,0]	1[1,1]	-1
mmu-miR-195a-5p	Dnajc5	0[0,0]	0[0,0]	0[0,0]	0[0,0]	1[1,9]	-1
mmu-miR-195a-5p	Zfp831	0[0,0]	0[0,0]	0[0,0]	0[0,0]	1[1,1]	-1
mmu-miR-195a-5p	Ficd	1[1,1]	0[0,0]	0[0,0]	0[0,0]	1[1,1]	-1
mmu-miR-195a-5p	Capza2	0[0,0]	0[0,0]	0[0,0]	1[1,1]	1[1,1]	-1
mmu-miR-195a-5p	Gabrg3	0[0,0]	0[0,0]	0[0,0]	0[0,0]	1[1,3]	-1
mmu-miR-195a-5p	Calcrl	0[0,0]	0[0,0]	0[0,0]	0[0,0]	1[1,1]	-1
mmu-miR-195a-5p	Smad2	0[0,0]	0[0,0]	0[0,0]	1[1,1]	1[1,1]	-1
mmu-miR-195a-5p	Xrn2	0[0,0]	0[0,0]	1[1,1]	1[1,1]	1[1,1]	-1
mmu-miR-195a-5p	Cbx6	1[1,1]	0[0,0]	0[0,0]	1[1,1]	1[1,1]	-1
mmu-miR-195a-5p	Paqr4	0[0,0]	0[0,0]	0[0,0]	0[0,0]	1[1,5]	-1
mmu-miR-195a-5p	Pdia6	1[1,1]	0[0,0]	0[0,0]	0[0,0]	1[1,1]	-1
mmu-miR-195a-5p	Tcfap4	0[0,0]	0[0,0]	0[0,0]	1[1,1]	1[1,1]	-1
mmu-miR-195a-5p	Ankfy1	0[0,0]	0[0,0]	1[1,1]	0[0,0]	0[0,0]	-1
mmu-miR-195a-5p	Zfp622	1[1,1]	0[0,0]	0[0,0]	1[1,1]	1[1,1]	-1
mmu-miR-195a-5p	Pim1	1[1,1]	0[0,0]	0[0,0]	1[1,1]	1[1,1]	-1
mmu-miR-195a-5p	Smarcc2	0[0,0]	0[0,0]	0[0,0]	0[0,0]	1[1,1]	-1
mmu-miR-195a-5p	Skp1a	0[0,0]	0[0,0]	0[0,0]	0[0,0]	1[1,1]	-1
mmu-miR-195a-5p	Mnt	1[1,1]	0[0,0]	0[0,0]	1[1,1]	1[1,1]	-1
mmu-miR-195a-5p	Siah1a	1[1,1]	0[0,0]	0[0,0]	1[1,1]	1[1,1]	-1
mmu-miR-195a-5p	Nrn1	1[1,1]	0[0,0]	0[0,0]	0[0,0]	1[1,1]	-1
mmu-miR-195a-5p	Dpp9	0[0,0]	0[0,0]	0[0,0]	0[0,0]	1[1,1]	-1
mmu-miR-195a-5p	Grinl1a	0[0,0]	0[0,0]	0[0,0]	0[0,0]	1[2,6]	-1
mmu-miR-195a-5p	Cbfa2t3	1[1,7]	0[0,0]	0[0,0]	1[1,7]	1[1,7]	-1
mmu-miR-195a-5p	Rnf138	1[1,1]	0[0,0]	0[0,0]	1[1,1]	1[1,1]	-1
mmu-miR-195a-5p	Ppm1d	1[1,1]	0[0,0]	1[1,1]	1[1,1]	1[1,1]	-1
mmu-miR-195a-5p	Vti1b	0[0,0]	0[0,0]	0[0,0]	0[0,0]	1[1,1]	-1
mmu-miR-195a-5p	Rfx5	1[1,1]	0[0,0]	0[0,0]	1[1,1]	1[1,1]	-1
mmu-miR-195a-5p	Zswim3	1[1,1]	0[0,0]	0[0,0]	1[1,1]	1[1,2]	-1
mmu-miR-195a-5p	Gadd45gip1	0[0,0]	0[0,0]	0[0,0]	0[0,0]	1[1,1]	-1
mmu-miR-195a-5p	Fyco1	0[0,0]	0[0,0]	0[0,0]	0[0,0]	1[1,1]	-1
mmu-miR-195a-5p	Tet3	1[1,1]	0[0,0]	0[0,0]	0[0,0]	0[0,0]	-1
mmu-miR-195a-5p	Rnf125	1[1,1]	0[0,0]	0[0,0]	1[1,1]	1[1,1]	-1
mmu-miR-195a-5p	Wfs1	0[0,0]	0[0,0]	0[0,0]	0[0,0]	1[2,7]	-1
mmu-miR-195a-5p	Zbtb20	0[0,0]	0[0,0]	0[0,0]	0[0,0]	1[1,20]	-1
mmu-miR-195a-5p	Med1	0[0,0]	0[0,0]	0[0,0]	5[1,1]	1[1,1]	-1
mmu-miR-195a-5p	Cdk17	1[1,8]	0[0,0]	0[0,0]	0[0,0]	1[1,8]	-1
mmu-miR-195a-5p	Rps24	0[0,0]	0[0,0]	0[0,0]	0[0,0]	1[1,1]	-1
mmu-miR-195a-5p	Spnb3	1[1,8]	0[0,0]	0[0,0]	2[1,8]	2[1,8]	-1
mmu-miR-195a-5p	Cpne1	2[2,5]	0[0,0]	0[0,0]	1[2,5]	1[2,5]	-1
mmu-miR-195a-5p	Wapal	1[1,1]	0[0,0]	1[1,1]	1[1,1]	1[1,1]	-1
mmu-miR-195a-5p	Efna2	0[0,0]	0[0,0]	0[0,0]	0[0,0]	1[1,8]	-1
mmu-miR-195a-5p	Klhl18	1[1,6]	0[0,0]	1[1,6]	1[1,6]	1[1,6]	-1
mmu-miR-195a-5p	Zrsr2	1[1,1]	0[0,0]	0[0,0]	1[1,1]	1[1,1]	-1
mmu-miR-195a-5p	Lrrc32	1[1,1]	0[0,0]	0[0,0]	1[1,1]	0[0,0]	-1
mmu-miR-195a-5p	Tmem194b	0[0,0]	0[0,0]	0[0,0]	0[0,0]	2[1,1]	-1
mmu-miR-195a-5p	Hsd17b4	0[0,0]	0[0,0]	1[1,6]	0[0,0]	0[0,0]	-1
mmu-miR-195a-5p	Mknk1	1[1,1]	0[0,0]	0[0,0]	1[1,1]	1[1,1]	-1
mmu-miR-195a-5p	Txnip	0[0,0]	0[0,0]	0[0,0]	0[0,0]	1[1,1]	-1
mmu-miR-195a-5p	Smad4	0[0,0]	0[0,0]	0[0,0]	0[0,0]	1[1,1]	-1
mmu-miR-195a-5p	App	0[0,0]	0[0,0]	0[0,0]	1[1,14]	1[1,14]	-1
mmu-miR-195a-5p	Cmtm6	0[0,0]	0[0,0]	0[0,0]	0[0,0]	1[1,1]	-1
mmu-miR-195a-5p	Ldlrap1	0[0,0]	0[0,0]	0[0,0]	0[0,0]	2[1,1]	-1
mmu-miR-195a-5p	Rap2c	1[1,1]	0[0,0]	0[0,0]	1[1,1]	1[1,1]	-1
mmu-miR-195a-5p	Man2a1	1[2,7]	0[0,0]	0[0,0]	1[2,7]	1[2,7]	-1
mmu-miR-195a-5p	Gpr124	0[0,0]	0[0,0]	0[0,0]	1[1,8]	1[1,8]	-1
mmu-miR-195a-5p	Egln3	0[0,0]	0[0,0]	1[1,1]	0[0,0]	2[1,2]	-1
mmu-miR-195a-5p	Gpsm3	0[0,0]	0[0,0]	0[0,0]	0[0,0]	1[1,1]	-1
mmu-miR-195a-5p	Gse1	1[1,1]	0[0,0]	1[1,1]	1[1,1]	2[1,2]	-1
mmu-miR-195a-5p	Wsb1	0[0,0]	0[0,0]	0[0,0]	1[1,1]	1[2,5]	-1
mmu-miR-195a-5p	Plagl1	1[1,1]	0[0,0]	0[0,0]	0[0,0]	0[0,0]	-1
mmu-miR-195a-5p	Cdc27	1[1,1]	0[0,0]	0[0,0]	1[1,1]	1[1,1]	-1
mmu-miR-195a-5p	Slc7a2	1[1,4]	0[0,0]	0[0,0]	1[1,4]	1[1,4]	-1
mmu-miR-195a-5p	Lonrf3	1[1,1]	0[0,0]	0[0,0]	1[1,1]	1[1,1]	-1
mmu-miR-195a-5p	Il7r	0[0,0]	0[0,0]	1[1,1]	0[0,0]	1[1,1]	-1
mmu-miR-195a-5p	Gsk3b	0[0,0]	0[0,0]	0[0,0]	1[1,1]	0[0,0]	-1
mmu-miR-195a-5p	Plrg1	0[0,0]	0[0,0]	0[0,0]	1[1,1]	1[1,1]	-1
mmu-miR-195a-5p	Usp3	0[0,0]	0[0,0]	0[0,0]	0[0,0]	1[1,1]	-1
mmu-miR-195a-5p	Scg3	0[0,0]	0[0,0]	0[0,0]	0[0,0]	1[1,5]	-1
mmu-miR-195a-5p	Ncstn	0[0,0]	0[0,0]	0[0,0]	0[0,0]	1[1,1]	-1
mmu-miR-195a-5p	Shoc2	1[1,1]	0[0,0]	1[1,1]	2[1,2]	2[1,2]	-1
mmu-miR-195a-5p	Ly6e	1[2,11]	0[0,0]	0[0,0]	0[0,0]	1[2,11]	-1
mmu-miR-195a-5p	Cd274	0[0,0]	0[0,0]	0[0,0]	0[0,0]	2[1,2]	-1
mmu-miR-195a-5p	Omg	1[1,5]	0[0,0]	1[1,5]	1[1,5]	1[1,5]	-1
mmu-miR-195a-5p	Ugdh	0[0,0]	0[0,0]	0[0,0]	0[0,0]	1[1,1]	-1
mmu-miR-195a-5p	Ppp1cb	0[0,0]	0[0,0]	0[0,0]	0[0,0]	1[1,11]	-1
mmu-miR-195a-5p	Tep1	0[0,0]	0[0,0]	0[0,0]	0[0,0]	1[1,1]	-1
mmu-miR-195a-5p	Id2	0[0,0]	0[0,0]	0[0,0]	0[0,0]	1[1,1]	-1
mmu-miR-195a-5p	Adipor2	0[0,0]	0[0,0]	1[1,1]	0[0,0]	1[1,1]	-1
mmu-miR-195a-5p	Sptlc1	2[2,15]	0[0,0]	0[0,0]	2[2,15]	1[2,15]	-1
mmu-miR-195a-5p	4831426I19Rik	0[0,0]	0[0,0]	0[0,0]	0[0,0]	1[1,1]	-1
mmu-miR-195a-5p	Fermt2	1[1,35]	0[0,0]	0[0,0]	1[1,35]	1[1,35]	-1
mmu-miR-195a-5p	Nrbp1	0[0,0]	0[0,0]	0[0,0]	1[1,1]	1[1,1]	-1
mmu-miR-195a-5p	Tsc22d1	0[0,0]	0[0,0]	0[0,0]	0[0,0]	1[1,14]	-1
mmu-miR-195a-5p	Polr3a	0[0,0]	0[0,0]	0[0,0]	0[0,0]	1[1,1]	-1
mmu-miR-195a-5p	5031414D18Rik	1[1,1]	0[0,0]	0[0,0]	0[0,0]	1[1,1]	-1
mmu-miR-195a-5p	Rreb1	1[1,1]	0[0,0]	0[0,0]	1[1,1]	1[1,1]	-1
mmu-miR-195a-5p	Ccr7	0[0,0]	0[0,0]	0[0,0]	0[0,0]	1[1,1]	-1
mmu-miR-195a-5p	Nfe2l1	1[2,13]	0[0,0]	1[2,13]	0[0,0]	1[2,13]	-1
mmu-miR-195a-5p	Mapk1ip1l	1[1,1]	0[0,0]	0[0,0]	1[1,1]	0[0,0]	-1
mmu-miR-195a-5p	Synj1	0[0,0]	0[0,0]	0[0,0]	0[0,0]	1[1,1]	-1
mmu-miR-195a-5p	Abtb2	0[0,0]	0[0,0]	0[0,0]	1[1,1]	1[1,1]	-1
mmu-miR-195a-5p	Zfp644	0[0,0]	0[0,0]	1[1,1]	0[0,0]	0[0,0]	-1
mmu-miR-195a-5p	Chd2	2[1,1]	0[0,0]	0[0,0]	0[0,0]	0[0,0]	-1
mmu-miR-195a-5p	Syt5	0[0,0]	0[0,0]	0[0,0]	0[0,0]	1[1,10]	-1
mmu-miR-195a-5p	Pcdha1	1[1,29]	0[0,0]	0[0,0]	0[0,0]	1[1,29]	-1
mmu-miR-195a-5p	Plxna4	1[1,5]	0[0,0]	0[0,0]	0[0,0]	0[0,0]	-1
mmu-miR-195a-5p	Bmpr1a	1[1,1]	0[0,0]	0[0,0]	0[0,0]	0[0,0]	-1
mmu-miR-195a-5p	Rad9	1[1,1]	0[0,0]	0[0,0]	0[0,0]	1[1,1]	-1
mmu-miR-195a-5p	Pafah1b2	1[1,1]	0[0,0]	0[0,0]	1[1,1]	1[1,1]	-1
mmu-miR-195a-5p	D4Bwg0951e	1[1,4]	0[0,0]	1[1,4]	1[1,4]	1[1,4]	-1
mmu-miR-195a-5p	Smcr7l	1[1,1]	0[0,0]	0[0,0]	0[0,0]	1[1,1]	-1
mmu-miR-195a-5p	BC038286	0[0,0]	0[0,0]	0[0,0]	1[1,1]	0[0,0]	-1
mmu-miR-195a-5p	Nr1d2	0[0,0]	0[0,0]	0[0,0]	0[0,0]	1[1,5]	-1
mmu-miR-195a-5p	Nf1	0[0,0]	0[0,0]	0[0,0]	1[1,1]	1[1,1]	-1
mmu-miR-195a-5p	Pppde2	1[1,10]	0[0,0]	0[0,0]	0[0,0]	2[2,11]	-1
mmu-miR-195a-5p	Cdc14b	0[0,0]	0[0,0]	0[0,0]	1[1,1]	1[1,1]	-1
mmu-miR-195a-5p	Phc3	1[1,1]	0[0,0]	0[0,0]	0[0,0]	0[0,0]	-1
mmu-miR-195a-5p	Ppp2r5c	0[0,0]	0[0,0]	0[0,0]	0[0,0]	1[1,1]	-1
mmu-miR-195a-5p	Pcdha6	1[1,29]	0[0,0]	0[0,0]	0[0,0]	1[1,29]	-1
mmu-miR-195a-5p	Pnpla2	0[0,0]	0[0,0]	0[0,0]	0[0,0]	1[1,1]	-1
mmu-miR-195a-5p	Dcaf7	1[1,1]	0[0,0]	0[0,0]	0[0,0]	1[1,1]	-1
mmu-miR-195a-5p	D130059P03Rik	0[0,0]	0[0,0]	0[0,0]	1[2,14]	0[0,0]	-1
mmu-miR-195a-5p	Zfp106	0[0,0]	0[0,0]	1[1,1]	0[0,0]	1[1,1]	-1
mmu-miR-195a-5p	Wars	0[0,0]	0[0,0]	0[0,0]	0[0,0]	1[1,1]	-1
mmu-miR-195a-5p	9530068E07Rik	0[0,0]	0[0,0]	0[0,0]	0[0,0]	1[1,1]	-1
mmu-miR-195a-5p	Itpr1	0[0,0]	0[0,0]	0[0,0]	3[2,10]	1[2,10]	-1
mmu-miR-195a-5p	Tmx4	0[0,0]	0[0,0]	0[0,0]	0[0,0]	1[1,1]	-1
mmu-miR-195a-5p	H2-D1	0[0,0]	0[0,0]	0[0,0]	0[0,0]	1[2,5]	-1
mmu-miR-195a-5p	Cdc42se2	0[0,0]	0[0,0]	0[0,0]	0[0,0]	1[1,14]	-1
mmu-miR-195a-5p	1500011B03Rik	0[0,0]	0[0,0]	0[0,0]	0[0,0]	1[1,1]	-1
mmu-miR-195a-5p	Hnrnpa2b1	0[0,0]	0[0,0]	0[0,0]	0[0,0]	1[1,3]	-1
mmu-miR-195a-5p	Cc2d1b	1[1,1]	0[0,0]	0[0,0]	1[1,1]	1[1,1]	-1
mmu-miR-195a-5p	Crem	0[0,0]	0[0,0]	0[0,0]	0[0,0]	1[1,1]	-1
mmu-miR-195a-5p	Sema6d	1[1,8]	0[0,0]	1[1,8]	1[1,8]	1[1,8]	-1
mmu-miR-195a-5p	Myb	2[3,8]	0[0,0]	0[0,0]	1[3,8]	2[3,8]	-1
mmu-miR-195a-5p	Pcdha8	1[1,29]	0[0,0]	0[0,0]	0[0,0]	1[1,29]	-1
mmu-miR-195a-5p	Penk	0[0,0]	0[0,0]	0[0,0]	0[0,0]	1[1,1]	-1
mmu-miR-195a-5p	Blm	0[0,0]	0[0,0]	0[0,0]	0[0,0]	1[1,1]	-1
mmu-miR-195a-5p	Wdr68	0[0,0]	0[0,0]	0[0,0]	1[1,1]	0[0,0]	-1
mmu-miR-195a-5p	Tbk1	0[0,0]	0[0,0]	0[0,0]	0[0,0]	1[1,1]	-1
mmu-miR-195a-5p	Atrx	0[0,0]	0[0,0]	0[0,0]	0[0,0]	1[1,1]	-1
mmu-miR-195a-5p	D14Ertd436e	0[0,0]	0[0,0]	0[0,0]	1[1,3]	1[1,3]	-1
mmu-miR-195a-5p	Rbm6	1[1,1]	0[0,0]	0[0,0]	1[1,1]	1[1,1]	-1
mmu-miR-195a-5p	Qser1	0[0,0]	0[0,0]	0[0,0]	0[0,0]	1[1,1]	-1
mmu-miR-195a-5p	Pdcd4	1[1,1]	0[0,0]	0[0,0]	1[1,1]	1[1,1]	-1
mmu-miR-195a-5p	Trp53inp2	0[0,0]	0[0,0]	1[1,11]	0[0,0]	0[0,0]	-1
mmu-miR-195a-5p	Lipe	1[1,1]	0[0,0]	0[0,0]	0[0,0]	1[1,1]	-1
mmu-miR-195a-5p	Mapk4	0[0,0]	0[0,0]	0[0,0]	1[1,5]	1[1,5]	-1
mmu-miR-195a-5p	Lnpep	1[1,1]	0[0,0]	1[1,6]	1[1,1]	1[1,1]	-1
mmu-miR-195a-5p	Amfr	0[0,0]	0[0,0]	0[0,0]	0[0,0]	1[1,5]	-1
mmu-miR-195a-5p	D330012F22Rik	0[0,0]	0[0,0]	0[0,0]	0[0,0]	1[1,1]	-1
mmu-miR-195a-5p	Zfp650	0[0,0]	0[0,0]	0[0,0]	1[1,1]	0[0,0]	-1
mmu-miR-195a-5p	Qk	1[1,9]	0[0,0]	0[0,0]	1[1,9]	1[1,9]	-1
mmu-miR-195a-5p	Rab14	0[0,0]	0[0,0]	0[0,0]	1[1,1]	1[1,1]	-1
mmu-miR-195a-5p	Vps33b	1[1,1]	0[0,0]	0[0,0]	0[0,0]	1[1,1]	-1
mmu-miR-195a-5p	Ppp1r7	0[0,0]	0[0,0]	0[0,0]	0[0,0]	1[1,1]	-1
mmu-miR-195a-5p	Prrc2c	1[1,1]	0[0,0]	0[0,0]	0[0,0]	0[0,0]	-1
mmu-miR-195a-5p	Zdhhc15	0[0,0]	0[0,0]	0[0,0]	0[0,0]	1[1,1]	-1
mmu-miR-195a-5p	Irf4	0[0,0]	0[0,0]	0[0,0]	0[0,0]	1[1,1]	-1
mmu-miR-195a-5p	Smarcd2	0[0,0]	0[0,0]	0[0,0]	1[2,6]	1[2,6]	-1
mmu-miR-195a-5p	Fbxo3	0[0,0]	0[0,0]	0[0,0]	0[0,0]	1[1,1]	-1
mmu-miR-195a-5p	Ap1gbp1	0[0,0]	0[0,0]	0[0,0]	1[1,1]	0[0,0]	-1
mmu-miR-195a-5p	Arhgef10	0[0,0]	0[0,0]	0[0,0]	0[0,0]	1[1,1]	-1
mmu-miR-195a-5p	P2ry12	0[0,0]	0[0,0]	0[0,0]	0[0,0]	1[1,3]	-1
mmu-miR-195a-5p	Il10ra	1[1,1]	0[0,0]	0[0,0]	0[0,0]	1[1,1]	-1
mmu-miR-195a-5p	Atp13a3	1[1,1]	0[0,0]	0[0,0]	0[0,0]	0[0,0]	-1
mmu-miR-195a-5p	Aldoa	0[0,0]	0[0,0]	0[0,0]	0[0,0]	1[1,1]	-1
mmu-miR-195a-5p	Pcdha12	1[1,29]	0[0,0]	0[0,0]	0[0,0]	1[1,29]	-1
mmu-miR-195a-5p	Pard6b	0[0,0]	0[0,0]	1[1,1]	0[0,0]	0[0,0]	-1
mmu-miR-195a-5p	Limch1	0[0,0]	0[0,0]	0[0,0]	0[0,0]	1[1,4]	-1
mmu-miR-195a-5p	Xiap	0[0,0]	0[0,0]	0[0,0]	0[0,0]	1[1,1]	-1
mmu-miR-195a-5p	Arl2	3[1,1]	0[0,0]	1[1,1]	0[0,0]	2[1,1]	-1
mmu-miR-195a-5p	Asf1b	0[0,0]	0[0,0]	0[0,0]	0[0,0]	1[1,1]	-1
mmu-miR-195a-5p	Dyrk1a	0[0,0]	0[0,0]	0[0,0]	0[0,0]	1[1,1]	-1
mmu-miR-195a-5p	Zfp238	0[0,0]	0[0,0]	1[1,15]	0[0,0]	0[0,0]	-1
mmu-miR-195a-5p	Rev3l	0[0,0]	0[0,0]	0[0,0]	0[0,0]	1[1,1]	-1
mmu-miR-195a-5p	Plxna2	1[1,7]	0[0,0]	0[0,0]	1[1,7]	0[0,0]	-1
mmu-miR-195a-5p	Usp12	1[1,7]	0[0,0]	1[1,7]	1[1,7]	1[1,7]	-1
mmu-miR-195a-5p	Dph2	0[0,0]	0[0,0]	0[0,0]	0[0,0]	1[1,1]	-1
mmu-miR-195a-5p	Nup160	0[0,0]	0[0,0]	0[0,0]	0[0,0]	1[1,1]	-1
mmu-miR-195a-5p	Taf5	0[0,0]	0[0,0]	0[0,0]	1[1,1]	1[1,1]	-1
mmu-miR-195a-5p	Itgav	0[0,0]	0[0,0]	0[0,0]	0[0,0]	1[1,2]	-1
mmu-miR-195a-5p	Rnf10	1[1,1]	0[0,0]	0[0,0]	1[1,1]	1[1,1]	-1
mmu-miR-195a-5p	Gtpbp4	0[0,0]	0[0,0]	0[0,0]	0[0,0]	1[1,1]	-1
mmu-miR-195a-5p	Mobkl3	1[1,1]	0[0,0]	0[0,0]	1[1,1]	1[1,1]	-1
mmu-miR-195a-5p	Slc17a6	0[0,0]	0[0,0]	0[0,0]	0[0,0]	1[1,2]	-1
mmu-miR-195a-5p	Ski	1[1,1]	0[0,0]	0[0,0]	1[1,1]	1[1,10]	-1
mmu-miR-195a-5p	Eif1a	0[0,0]	0[0,0]	1[1,1]	0[0,0]	1[1,1]	-1
mmu-miR-195a-5p	Dnajc16	1[2,8]	0[0,0]	0[0,0]	0[0,0]	0[0,0]	-1
mmu-miR-195a-5p	Atad2b	0[0,0]	0[0,0]	0[0,0]	1[1,1]	1[1,1]	-1
mmu-miR-195a-5p	Mapk3	0[0,0]	0[0,0]	0[0,0]	0[0,0]	1[1,1]	-1
mmu-miR-195a-5p	Zmym2	1[1,1]	0[0,0]	0[0,0]	1[1,1]	1[1,1]	-1
mmu-miR-195a-5p	Eif2s2	0[0,0]	0[0,0]	1[1,1]	0[0,0]	0[0,0]	-1
mmu-miR-195a-5p	Tob2	0[0,0]	0[0,0]	0[0,0]	1[1,1]	1[1,1]	-1
mmu-miR-195a-5p	Tmem87b	2[1,1]	0[0,0]	0[0,0]	0[0,0]	0[0,0]	-1
mmu-miR-195a-5p	Gnai3	1[1,1]	0[0,0]	0[0,0]	1[1,1]	1[1,1]	-1
mmu-miR-195a-5p	Tnrc6b	3[2,10]	0[0,0]	0[0,0]	2[2,9]	0[0,0]	-1
mmu-miR-195a-5p	Pfas	0[0,0]	0[0,0]	0[0,0]	0[0,0]	1[1,1]	-1
mmu-miR-195a-5p	Cab39	2[1,1]	0[0,0]	0[0,0]	2[1,1]	1[1,1]	-1
mmu-miR-195a-5p	Atxn2	1[1,1]	0[0,0]	0[0,0]	1[1,1]	1[1,1]	-1
mmu-miR-195a-5p	Usp14	1[2,3]	0[0,0]	1[1,2]	1[2,3]	1[2,3]	-1
mmu-miR-195a-5p	2310047M10Rik	3[1,1]	0[0,0]	0[0,0]	2[1,1]	1[1,1]	-1
mmu-miR-195a-5p	Jak2	0[0,0]	0[0,0]	0[0,0]	0[0,0]	2[1,2]	-1
mmu-miR-195a-5p	Ehhadh	0[0,0]	0[0,0]	1[1,1]	0[0,0]	1[1,1]	-1
mmu-miR-195a-5p	Rsbn1	1[1,1]	0[0,0]	1[1,1]	2[1,2]	2[1,2]	-1
mmu-miR-195a-5p	Ccne1	1[1,1]	0[0,0]	0[0,0]	1[1,1]	1[1,1]	-1
mmu-miR-195a-5p	Dynlt3	0[0,0]	0[0,0]	0[0,0]	1[2,4]	1[2,4]	-1
mmu-miR-195a-5p	AW549877	1[2,7]	0[0,0]	0[0,0]	0[0,0]	1[2,7]	-1
mmu-miR-195a-5p	Ncs1	1[1,1]	0[0,0]	0[0,0]	0[0,0]	1[1,1]	-1
mmu-miR-195a-5p	Zkscan1	1[1,1]	0[0,0]	0[0,0]	1[1,1]	0[0,0]	-1
mmu-miR-195a-5p	Ndfip2	0[0,0]	0[0,0]	0[0,0]	0[0,0]	1[1,1]	-1
mmu-miR-195a-5p	Pip5k3	0[0,0]	0[0,0]	0[0,0]	1[1,1]	0[0,0]	-1
mmu-miR-195a-5p	Glud1	1[2,11]	0[0,0]	0[0,0]	1[2,11]	1[2,11]	-1
mmu-miR-195a-5p	Gcc2	1[1,1]	0[0,0]	0[0,0]	1[1,1]	1[1,1]	-1
mmu-miR-195a-5p	Smurf2	1[1,1]	0[0,0]	0[0,0]	0[0,0]	0[0,0]	-1
mmu-miR-195a-5p	Vps11	0[0,0]	0[0,0]	0[0,0]	0[0,0]	1[1,2]	-1
mmu-miR-195a-5p	Fosl2	1[1,1]	0[0,0]	0[0,0]	1[1,1]	1[1,1]	-1
mmu-miR-195a-5p	Snap47	0[0,0]	0[0,0]	0[0,0]	0[0,0]	1[1,6]	-1
mmu-miR-195a-5p	Sfrs18	1[1,1]	0[0,0]	0[0,0]	0[0,0]	1[1,1]	-1
mmu-miR-195a-5p	Freq	0[0,0]	0[0,0]	0[0,0]	1[1,1]	0[0,0]	-1
mmu-miR-195a-5p	Pcdha3	1[1,29]	0[0,0]	0[0,0]	0[0,0]	1[1,29]	-1
mmu-miR-195a-5p	Agfg1	0[0,0]	0[0,0]	0[0,0]	0[0,0]	2[2,42]	-1
mmu-miR-195a-5p	Stc2	0[0,0]	0[0,0]	1[1,1]	0[0,0]	0[0,0]	-1
mmu-miR-195a-5p	Herpud2	0[0,0]	0[0,0]	1[1,1]	0[0,0]	0[0,0]	-1
mmu-miR-195a-5p	Etv6	0[0,0]	0[0,0]	0[0,0]	0[0,0]	1[1,1]	-1
mmu-miR-195a-5p	BC016423	0[0,0]	0[0,0]	0[0,0]	0[0,0]	1[1,1]	-1
mmu-miR-195a-5p	Sos2	1[1,1]	0[0,0]	0[0,0]	0[0,0]	1[1,1]	-1
mmu-miR-195a-5p	Tmem55a	1[1,1]	0[0,0]	0[0,0]	1[1,1]	1[1,1]	-1
mmu-miR-195a-5p	Smurf1	2[1,1]	0[0,0]	0[0,0]	2[1,1]	1[1,1]	-1
mmu-miR-195a-5p	Pcdha10	1[1,29]	0[0,0]	0[0,0]	0[0,0]	1[1,29]	-1
mmu-miR-195a-5p	Kpna1	1[1,8]	0[0,0]	0[0,0]	1[1,8]	1[1,8]	-1
mmu-miR-195a-5p	Prkar1a	0[0,0]	0[0,0]	0[0,0]	0[0,0]	1[1,1]	-1
mmu-miR-195a-5p	Dcp2	1[1,1]	0[0,0]	0[0,0]	0[0,0]	0[0,0]	-1
mmu-miR-195a-5p	Dsel	1[1,1]	0[0,0]	0[0,0]	1[1,1]	1[1,1]	-1
mmu-miR-195a-5p	Sparc	0[0,0]	0[0,0]	0[0,0]	0[0,0]	1[1,14]	-1
mmu-miR-195a-5p	Col4a3bp	1[1,1]	0[0,0]	0[0,0]	0[0,0]	0[0,0]	-1
mmu-miR-195a-5p	Cisd2	0[0,0]	0[0,0]	0[0,0]	0[0,0]	1[1,1]	-1
mmu-miR-195a-5p	Inpp5e	0[0,0]	0[0,0]	1[2,6]	0[0,0]	1[2,6]	-1
mmu-miR-195a-5p	Crebl2	1[1,1]	0[0,0]	1[1,1]	0[0,0]	1[1,1]	-1
mmu-miR-195a-5p	Larp4b	0[0,0]	0[0,0]	0[0,0]	0[0,0]	1[1,1]	-1
mmu-miR-195a-5p	Uhmk1	0[0,0]	0[0,0]	0[0,0]	1[1,1]	1[1,1]	-1
mmu-miR-195a-5p	Ubr3	1[1,1]	0[0,0]	0[0,0]	0[0,0]	1[1,1]	-1
mmu-miR-195a-5p	Srpr	1[1,1]	0[0,0]	0[0,0]	1[1,1]	1[1,1]	-1
mmu-miR-195a-5p	Fam160a1	0[0,0]	0[0,0]	0[0,0]	0[0,0]	1[1,2]	-1
mmu-miR-195a-5p	Hspa4l	1[1,1]	0[0,0]	0[0,0]	1[1,1]	1[1,1]	-1
mmu-miR-195a-5p	Il21	0[0,0]	0[0,0]	0[0,0]	0[0,0]	1[1,1]	-1
mmu-miR-195a-5p	Rictor	1[2,10]	0[0,0]	0[0,0]	0[0,0]	0[0,0]	-1
mmu-miR-195a-5p	Csk	0[0,0]	0[0,0]	0[0,0]	0[0,0]	1[1,1]	-1
mmu-miR-195a-5p	Larp1	0[0,0]	0[0,0]	0[0,0]	0[0,0]	1[1,1]	-1
mmu-miR-195a-5p	Syf2	0[0,0]	0[0,0]	0[0,0]	0[0,0]	1[1,1]	-1
mmu-miR-195a-5p	2410129H14Rik	0[0,0]	0[0,0]	1[1,1]	0[0,0]	1[1,1]	-1
mmu-miR-195a-5p	Lcorl	1[1,4]	0[0,0]	0[0,0]	1[1,4]	1[1,4]	-1
mmu-miR-195a-5p	Spin4	0[0,0]	0[0,0]	0[0,0]	0[0,0]	1[1,1]	-1
mmu-miR-195a-5p	Mdh1	0[0,0]	0[0,0]	0[0,0]	0[0,0]	1[2,11]	-1
mmu-miR-195a-5p	Cadm1	1[1,6]	0[0,0]	0[0,0]	1[1,6]	1[1,6]	-1
mmu-miR-195a-5p	D9Ertd402e	1[1,1]	0[0,0]	0[0,0]	1[1,1]	1[1,1]	-1
mmu-miR-195a-5p	Tle4	1[2,8]	0[0,0]	0[0,0]	1[2,8]	2[2,9]	-1
mmu-miR-195a-5p	0610037P05Rik	0[0,0]	0[0,0]	0[0,0]	0[0,0]	1[1,1]	-1
mmu-miR-195a-5p	Crk	1[2,11]	0[0,0]	0[0,0]	0[0,0]	0[0,0]	-1
mmu-miR-195a-5p	Igf2	0[0,0]	0[0,0]	0[0,0]	0[0,0]	1[1,11]	-1
mmu-miR-195a-5p	Zcchc2	1[1,1]	0[0,0]	0[0,0]	1[1,1]	1[1,1]	-1
mmu-miR-195a-5p	Ppapdc2	0[0,0]	0[0,0]	0[0,0]	0[0,0]	1[1,11]	-1
mmu-miR-195a-5p	Mtmr3	0[0,0]	0[0,0]	0[0,0]	0[0,0]	1[1,1]	-1
mmu-miR-195a-5p	Plxnc1	0[0,0]	0[0,0]	0[0,0]	1[1,4]	1[1,4]	-1
mmu-miR-195a-5p	Zc3h6	0[0,0]	0[0,0]	0[0,0]	0[0,0]	1[1,1]	-1
mmu-miR-195a-5p	Fam116a	1[1,1]	0[0,0]	0[0,0]	0[0,0]	1[1,1]	-1
mmu-miR-195a-5p	D15Wsu75e	0[0,0]	0[0,0]	0[0,0]	1[1,1]	0[0,0]	-1
mmu-miR-195a-5p	Slc25a22	3[1,1]	0[0,0]	0[0,0]	3[1,1]	1[1,1]	-1
mmu-miR-195a-5p	Aurkaip1	0[0,0]	0[0,0]	0[0,0]	0[0,0]	1[1,1]	-1
mmu-miR-195a-5p	Mmd	1[1,1]	0[0,0]	0[0,0]	1[1,1]	1[1,1]	-1
mmu-miR-195a-5p	Wibg	1[1,1]	0[0,0]	0[0,0]	0[0,0]	0[0,0]	-1
mmu-miR-195a-5p	Otud7b	1[1,1]	0[0,0]	0[0,0]	1[1,1]	0[0,0]	-1
mmu-miR-195a-5p	Stxbp1	1[1,7]	0[0,0]	0[0,0]	1[1,7]	0[0,0]	-1
mmu-miR-195a-5p	Cobll1	1[1,1]	0[0,0]	0[0,0]	0[0,0]	0[0,0]	-1
mmu-miR-195a-5p	Raver2	0[0,0]	0[0,0]	0[0,0]	1[1,12]	0[0,0]	-1
mmu-miR-195a-5p	Pdcd6ip	1[1,1]	0[0,0]	0[0,0]	0[0,0]	0[0,0]	-1
mmu-miR-195a-5p	Prdm4	1[1,1]	0[0,0]	0[0,0]	1[1,1]	1[1,1]	-1
mmu-miR-195a-5p	Pde3b	0[0,0]	0[0,0]	0[0,0]	0[0,0]	1[1,1]	-1
mmu-miR-195a-5p	Usp24	0[0,0]	0[0,0]	0[0,0]	0[0,0]	1[1,1]	-1
mmu-miR-195a-5p	Gpatch8	2[1,2]	0[0,0]	0[0,0]	0[0,0]	1[1,1]	-1
mmu-miR-195a-5p	Glce	0[0,0]	0[0,0]	0[0,0]	0[0,0]	1[1,1]	-1
mmu-miR-195a-5p	Cox11	0[0,0]	0[0,0]	0[0,0]	1[1,1]	1[1,1]	-1
mmu-miR-195a-5p	Dmtf1	1[1,1]	0[0,0]	1[1,1]	1[1,1]	1[1,1]	-1
mmu-miR-195a-5p	Tmem135	0[0,0]	0[0,0]	0[0,0]	0[0,0]	1[1,4]	-1
mmu-miR-195a-5p	Man1a2	0[0,0]	0[0,0]	0[0,0]	0[0,0]	1[1,1]	-1
mmu-miR-195a-5p	Ppig	1[1,1]	0[0,0]	0[0,0]	1[1,1]	1[1,1]	-1
mmu-miR-195a-5p	Tmem93	0[0,0]	0[0,0]	0[0,0]	0[0,0]	1[1,1]	-1
mmu-miR-195a-5p	Apln	5[1,8]	0[0,0]	1[1,8]	4[1,8]	1[1,8]	-1
mmu-miR-195a-5p	Adh5	0[0,0]	0[0,0]	0[0,0]	0[0,0]	1[1,1]	-1
mmu-miR-195a-5p	Map1lc3b	0[0,0]	0[0,0]	0[0,0]	0[0,0]	1[1,1]	-1
mmu-miR-195a-5p	Ccnjl	2[1,18]	0[0,0]	0[0,0]	2[1,18]	1[1,18]	-1
mmu-miR-195a-5p	Prr11	1[1,1]	0[0,0]	0[0,0]	0[0,0]	0[0,0]	-1
mmu-miR-195a-5p	Ept1	1[1,1]	0[0,0]	0[0,0]	0[0,0]	1[1,1]	-1
mmu-miR-195a-5p	Nptn	0[0,0]	0[0,0]	0[0,0]	0[0,0]	1[2,9]	-1
mmu-miR-195a-5p	Dram2	0[0,0]	0[0,0]	1[1,1]	0[0,0]	0[0,0]	-1
mmu-miR-195a-5p	E2f3	1[1,1]	0[0,0]	0[0,0]	2[1,2]	0[0,0]	-1
mmu-miR-195a-5p	Siah1b	1[1,1]	0[0,0]	0[0,0]	1[1,1]	1[1,1]	-1
mmu-miR-195a-5p	Kcnj10	0[0,0]	0[0,0]	0[0,0]	0[0,0]	1[1,12]	-1
mmu-miR-195a-5p	2400003C14Rik	0[0,0]	0[0,0]	0[0,0]	1[1,1]	2[2,11]	-1
mmu-miR-195a-5p	Pla2g15	5[1,1]	0[0,0]	0[0,0]	0[0,0]	0[0,0]	-1
mmu-miR-195a-5p	Atp6v1a	1[1,1]	0[0,0]	0[0,0]	1[1,1]	1[1,1]	-1
mmu-miR-195a-5p	Tfg	0[0,0]	0[0,0]	0[0,0]	0[0,0]	1[1,1]	-1
mmu-miR-195a-5p	Rtn3	0[0,0]	0[0,0]	0[0,0]	2[2,13]	1[2,13]	-1
mmu-miR-195a-5p	Usp25	2[2,4]	0[0,0]	0[0,0]	2[2,4]	1[2,4]	-1
mmu-miR-195a-5p	Pmepa1	0[0,0]	0[0,0]	0[0,0]	0[0,0]	1[2,5]	-1
mmu-miR-195a-5p	Atf4	0[0,0]	0[0,0]	1[1,1]	0[0,0]	0[0,0]	-1
mmu-miR-195a-5p	Pcdha5	1[1,29]	0[0,0]	0[0,0]	0[0,0]	1[1,29]	-1
mmu-miR-195a-5p	Ahi1	0[0,0]	0[0,0]	0[0,0]	0[0,0]	1[1,1]	-1
mmu-miR-195a-5p	Mapkapk3	0[0,0]	0[0,0]	0[0,0]	0[0,0]	1[1,1]	-1
mmu-miR-195a-5p	Sms	1[1,1]	0[0,0]	0[0,0]	0[0,0]	1[1,1]	-1
mmu-miR-195a-5p	2610101N10Rik	1[1,1]	0[0,0]	0[0,0]	1[1,1]	0[0,0]	-1
mmu-miR-195a-5p	Akt3	2[2,13]	0[0,0]	0[0,0]	2[2,13]	2[2,13]	-1
mmu-miR-195a-5p	Ptpn12	0[0,0]	0[0,0]	0[0,0]	0[0,0]	1[1,13]	-1
mmu-miR-195a-5p	Erp29	0[0,0]	0[0,0]	0[0,0]	0[0,0]	1[1,1]	-1
mmu-miR-195a-5p	Pdpk1	0[0,0]	0[0,0]	0[0,0]	0[0,0]	1[1,1]	-1
mmu-miR-195a-5p	Gabra1	0[0,0]	0[0,0]	0[0,0]	0[0,0]	1[1,15]	-1
mmu-miR-195a-5p	Zfx	0[0,0]	0[0,0]	0[0,0]	0[0,0]	1[1,3]	-1
mmu-miR-195a-5p	Zbtb39	1[1,1]	0[0,0]	0[0,0]	1[1,1]	1[1,1]	-1
mmu-miR-195a-5p	Pcdha7	1[1,29]	0[0,0]	0[0,0]	0[0,0]	1[1,29]	-1
mmu-miR-195a-5p	Slc25a46	0[0,0]	0[0,0]	0[0,0]	0[0,0]	1[1,1]	-1
mmu-miR-195a-5p	Oaz1	0[0,0]	0[0,0]	0[0,0]	0[0,0]	1[1,8]	-1
mmu-miR-195a-5p	N4bp1	2[1,2]	0[0,0]	0[0,0]	0[0,0]	1[1,1]	-1
mmu-miR-195a-5p	Ube2j1	2[1,1]	0[0,0]	0[0,0]	2[1,1]	0[0,0]	-1
mmu-miR-195a-5p	P4hb	0[0,0]	0[0,0]	0[0,0]	0[0,0]	1[1,1]	-1
mmu-miR-195a-5p	Lrp11	0[0,0]	0[0,0]	0[0,0]	0[0,0]	1[1,7]	-1
mmu-miR-195a-5p	Ccnd3	0[0,0]	0[0,0]	0[0,0]	0[0,0]	1[1,3]	-1
